# Supplementary material for: Transcriptional Analysis of the Human IgE-Expressing Plasma Cell Differentiation Pathway
Source: Front Immunol. 2019 Mar 11;10:402. doi: 10.3389/fimmu.2019.00402 (PMC6421273; doi:10.3389/fimmu.2019.00402)
Supplement: Supplementary file 1 [file Table_1.xlsx]

## Sheet: Cluster 1
Supplementary Table 1: Genes associated with cluster 1 in Figure 2A.
Cluster ID	ID	p-value(Sample)	p-value(Gc vs PC vs PB)	p-value(GC vs. PB)	Ratio(GC vs. PB)	Fold-Change(GC vs. PB)	Fold-Change(GC vs. PB)	p-value(GC vs. PC)	Ratio(GC vs. PC)	Fold-Change(GC vs. PC)	Fold-Change(GC vs. PC)	p-value(PB vs. PC)	Ratio(PB vs. PC)	Fold-Change(PB vs. PC)	Fold-Change(PB vs. PC)
1	ACBD3	1.25e-05	1.07e-06	7.44e-07	0.628948	-1.58996	GC down vs PB	4.29e-06	0.665943	-1.50163	GC down vs PC	0.37441	1.05882	1.05882	PB up vs PC
1	ACSS1	0.0336999	4.08e-06	2.34e-06	0.367008	-2.72474	GC down vs PB	1.9e-05	0.427929	-2.33684	GC down vs PC	0.312148	1.16599	1.16599	PB up vs PC
1	ANG	0.223635	1.05e-06	2.42e-06	0.650652	-1.53692	GC down vs PB	1.09e-06	0.633575	-1.57834	GC down vs PC	0.680229	0.973754	-1.02695	PB down vs PC
1	AQP3	0.423659	0.000439775	0.00305383	0.692007	-1.44507	GC down vs PB	0.000141171	0.596008	-1.67783	GC down vs PC	0.182299	0.861275	-1.16107	PB down vs PC
1	ARF4	0.981556	3.22e-06	2.59e-06	0.609697	-1.64016	GC down vs PB	9.08e-06	0.638536	-1.56608	GC down vs PC	0.537213	1.0473	1.0473	PB up vs PC
1	ARID3A	1.21e-05	0.000188627	5.6e-05	0.661823	-1.51098	GC down vs PB	0.00207055	0.753173	-1.32772	GC down vs PC	0.118409	1.13803	1.13803	PB up vs PC
1	ATP8B2	0.0694869	4.61e-09	7.52e-09	0.467541	-2.13885	GC down vs PB	1e-08	0.474106	-2.10924	GC down vs PC	0.854939	1.01404	1.01404	PB up vs PC
1	B4GALT1	0.00128364	0.00410803	0.00107304	0.528931	-1.89061	GC down vs PB	0.0815364	0.739266	-1.35269	GC down vs PC	0.0557723	1.39766	1.39766	PB up vs PC
1	B4GALT3	0.000420045	4.86e-09	6.7e-09	0.51997	-1.92319	GC down vs PB	1.27e-08	0.533945	-1.87285	GC down vs PC	0.684354	1.02688	1.02688	PB up vs PC
1	CABLES1	0.196859	0.000392575	0.000162368	0.581186	-1.72062	GC down vs PB	0.00147071	0.651233	-1.53555	GC down vs PC	0.333116	1.12052	1.12052	PB up vs PC
1	CALR	0.140147	0.00112445	0.00104466	0.49775	-2.00904	GC down vs PB	0.00105525	0.498153	-2.00742	GC down vs PC	0.996438	1.00081	1.00081	PB up vs PC
1	CALU	0.342655	3.52e-08	2.62e-07	0.589618	-1.69601	GC down vs PB	2.14e-08	0.534415	-1.87121	GC down vs PC	0.155771	0.906374	-1.1033	PB down vs PC
1	CASP3	0.506532	7.42e-06	4.28e-06	0.651716	-1.53441	GC down vs PB	3.12e-05	0.694816	-1.43923	GC down vs PC	0.345285	1.06613	1.06613	PB up vs PC
1	CCND2	0.00139005	7.75e-05	5.99e-05	0.366645	-2.72744	GC down vs PB	0.000142867	0.396156	-2.52426	GC down vs PC	0.69281	1.08049	1.08049	PB up vs PC
1	CCR2	0.713458	5.42e-05	2.94e-05	0.389186	-2.56947	GC down vs PB	0.000181112	0.449457	-2.22491	GC down vs PC	0.40921	1.15486	1.15486	PB up vs PC
1	CD99L2	0.00267376	5.91e-09	5.62e-09	0.583334	-1.71428	GC down vs PB	2.46e-08	0.612948	-1.63146	GC down vs PC	0.356334	1.05077	1.05077	PB up vs PC
1	CDRT4	0.163227	1.08e-06	6.25e-07	0.414761	-2.41103	GC down vs PB	5.98e-06	0.476005	-2.10082	GC down vs PC	0.256785	1.14766	1.14766	PB up vs PC
1	CHPF2	0.207858	0.000888666	0.000505229	0.659884	-1.51542	GC down vs PB	0.00158884	0.694127	-1.44066	GC down vs PC	0.613079	1.05189	1.05189	PB up vs PC
1	CHST12	0.000930198	1.55e-06	2.05e-06	0.581552	-1.71954	GC down vs PB	2.59e-06	0.587114	-1.70325	GC down vs PC	0.905515	1.00956	1.00956	PB up vs PC
1	CITED2	0.0564653	0.000105096	0.00260819	0.729109	-1.37154	GC down vs PB	2.68e-05	0.603419	-1.65722	GC down vs PC	0.0510017	0.82761	-1.2083	PB down vs PC
1	CLPTM1L	0.02586	6.41e-06	2.11e-05	0.548493	-1.82318	GC down vs PB	4.35e-06	0.505471	-1.97835	GC down vs PC	0.448453	0.921563	-1.08511	PB down vs PC
1	COL24A1	0.819902	0.000349612	0.000169046	0.547549	-1.82632	GC down vs PB	0.000990246	0.606234	-1.64953	GC down vs PC	0.43489	1.10718	1.10718	PB up vs PC
1	COPG	0.437656	2.06e-07	5.6e-07	0.600617	-1.66496	GC down vs PB	2.15e-07	0.579443	-1.7258	GC down vs PC	0.601854	0.964746	-1.03654	PB down vs PC
1	CREB3L2	0.275818	1.21e-07	3.18e-07	0.538063	-1.85852	GC down vs PB	1.35e-07	0.517801	-1.93124	GC down vs PC	0.632508	0.962342	-1.03913	PB down vs PC
1	CRMP1	0.121541	0.00220941	0.00152139	0.662131	-1.51028	GC down vs PB	0.00253682	0.679151	-1.47243	GC down vs PC	0.820827	1.0257	1.0257	PB up vs PC
1	CUTA	0.144814	4.26e-06	4.93e-06	0.588765	-1.69847	GC down vs PB	7.35e-06	0.598536	-1.67074	GC down vs PC	0.844378	1.0166	1.0166	PB up vs PC
1	DNAJB11	0.615154	5.5e-06	8.6e-06	0.465064	-2.15024	GC down vs PB	6.76e-06	0.458228	-2.18232	GC down vs PC	0.906892	0.985302	-1.01492	PB down vs PC
1	DNAJB9	0.197158	2.32e-09	4e-09	0.363058	-2.75438	GC down vs PB	4.95e-09	0.368134	-2.7164	GC down vs PC	0.886839	1.01398	1.01398	PB up vs PC
1	DUSP22	0.000124819	6.39e-05	1.8e-05	0.599834	-1.66713	GC down vs PB	0.00111021	0.709661	-1.40912	GC down vs PC	0.0736409	1.1831	1.1831	PB up vs PC
1	DUSP5	0.332066	2.02e-07	1.39e-07	0.311839	-3.20678	GC down vs PB	1.01e-06	0.363383	-2.75192	GC down vs PC	0.289067	1.16529	1.16529	PB up vs PC
1	EDEM1	0.562327	0.000869269	0.000438059	0.627095	-1.59465	GC down vs PB	0.00188779	0.673473	-1.48484	GC down vs PC	0.519908	1.07396	1.07396	PB up vs PC
1	EDEM3	0.00559055	8.67e-07	2.02e-06	0.616706	-1.62152	GC down vs PB	9.07e-07	0.598656	-1.67041	GC down vs PC	0.678236	0.970733	-1.03015	PB down vs PC
1	ELL2	0.450222	2.33e-07	3.8e-07	0.343266	-2.9132	GC down vs PB	3.8e-07	0.343301	-2.9129	GC down vs PC	0.999412	1.0001	1.0001	PB up vs PC
1	ERN1	0.132969	2.46e-08	1.06e-08	0.394453	-2.53516	GC down vs PB	3.99e-07	0.483251	-2.06932	GC down vs PC	0.0446837	1.22512	1.22512	PB up vs PC
1	FBXW7	0.00668595	1.71e-06	5.56e-07	0.612437	-1.63282	GC down vs PB	3.57e-05	0.702006	-1.42449	GC down vs PC	0.0499728	1.14625	1.14625	PB up vs PC
1	FER1L4	0.649464	9.62e-05	7.14e-05	0.506746	-1.97337	GC down vs PB	0.000180309	0.536242	-1.86483	GC down vs PC	0.674961	1.05821	1.05821	PB up vs PC
1	FLJ20254	0.0677752	1.94e-06	7.1e-06	0.612685	-1.63216	GC down vs PB	1.37e-06	0.573623	-1.74331	GC down vs PC	0.41333	0.936244	-1.0681	PB down vs PC
1	FLJ40330	0.00291994	1.95e-06	1.65e-06	0.406876	-2.45775	GC down vs PB	5.5e-06	0.440494	-2.27018	GC down vs PC	0.54604	1.08263	1.08263	PB up vs PC
1	FNDC3B	0.730852	1.99e-06	2.62e-06	0.485267	-2.06072	GC down vs PB	3.25e-06	0.490977	-2.03676	GC down vs PC	0.914526	1.01177	1.01177	PB up vs PC
1	FTHL16	0.271898	7.4e-07	3.03e-06	0.694495	-1.43989	GC down vs PB	5.24e-07	0.660172	-1.51476	GC down vs PC	0.367114	0.950578	-1.05199	PB down vs PC
1	FTHL2	0.00161622	1.13e-06	4.27e-06	0.661405	-1.51193	GC down vs PB	8.11e-07	0.625998	-1.59745	GC down vs PC	0.399684	0.946467	-1.05656	PB down vs PC
1	FTHL7	0.270514	7.29e-05	0.00048469	0.693951	-1.44102	GC down vs PB	2.75e-05	0.619293	-1.61474	GC down vs PC	0.202346	0.892417	-1.12055	PB down vs PC
1	FTL	0.204992	6.23e-06	3.11e-05	0.38406	-2.60376	GC down vs PB	3.31e-06	0.317402	-3.15058	GC down vs PC	0.286701	0.82644	-1.21001	PB down vs PC
1	FXYD5	1.14e-05	4.24e-05	1.37e-05	0.587757	-1.70138	GC down vs PB	0.000482282	0.682121	-1.46602	GC down vs PC	0.115474	1.16055	1.16055	PB up vs PC
1	GFPT1	0.000886687	3.18e-07	3.97e-07	0.615884	-1.62368	GC down vs PB	6.67e-07	0.626928	-1.59508	GC down vs PC	0.779996	1.01793	1.01793	PB up vs PC
1	GOLGA3	0.00117626	2.27e-05	1.26e-05	0.626655	-1.59578	GC down vs PB	8.48e-05	0.672762	-1.48641	GC down vs PC	0.378424	1.07358	1.07358	PB up vs PC
1	GPR89A	0.177864	0.00103152	0.000328027	0.655041	-1.52662	GC down vs PB	0.00602494	0.742605	-1.34661	GC down vs PC	0.206053	1.13368	1.13368	PB up vs PC
1	GTF2A1	0.0266741	1.57e-07	6.88e-07	0.629971	-1.58738	GC down vs PB	1.19e-07	0.5927	-1.68719	GC down vs PC	0.339658	0.940838	-1.06288	PB down vs PC
1	HCST	3.77e-05	3.82e-07	1.48e-07	0.35476	-2.81881	GC down vs PB	5.91e-06	0.453769	-2.20376	GC down vs PC	0.0646453	1.27909	1.27909	PB up vs PC
1	HIST1H1C	0.00289502	1.26e-07	9.85e-08	0.461611	-2.16633	GC down vs PB	5.43e-07	0.503671	-1.98542	GC down vs PC	0.349154	1.09112	1.09112	PB up vs PC
1	HLA-A29.1	1.74e-07	0.00201311	0.000733902	0.656644	-1.52289	GC down vs PB	0.00686672	0.728978	-1.37178	GC down vs PC	0.326423	1.11016	1.11016	PB up vs PC
1	HLA-B	0.25685	0.000335266	0.000208989	0.616144	-1.623	GC down vs PB	0.000637262	0.649509	-1.53962	GC down vs PC	0.620385	1.05415	1.05415	PB up vs PC
1	HLA-F	0.0156063	0.000134027	3.42e-05	0.637728	-1.56807	GC down vs PB	0.00316618	0.755722	-1.32324	GC down vs PC	0.0538466	1.18502	1.18502	PB up vs PC
1	HLA-H	0.120185	0.000132388	6.39e-05	0.609959	-1.63945	GC down vs PB	0.000458416	0.664786	-1.50424	GC down vs PC	0.379662	1.08989	1.08989	PB up vs PC
1	HSPC171	0.000681546	3.02e-08	3.05e-08	0.602099	-1.66086	GC down vs PB	1.02e-07	0.626503	-1.59616	GC down vs PC	0.479311	1.04053	1.04053	PB up vs PC
1	ID2B	0.579961	1.36e-07	1.51e-07	0.562076	-1.77912	GC down vs PB	3.59e-07	0.581514	-1.71965	GC down vs PC	0.631186	1.03458	1.03458	PB up vs PC
1	IFI27L1	0.00260241	4.76e-05	0.000100229	0.624541	-1.60118	GC down vs PB	3.55e-05	0.596466	-1.67654	GC down vs PC	0.633475	0.955048	-1.04707	PB down vs PC
1	IFI35	0.000515845	4.36e-06	1.37e-06	0.566151	-1.76631	GC down vs PB	8.49e-05	0.666326	-1.50077	GC down vs PC	0.0581756	1.17694	1.17694	PB up vs PC
1	IFNAR2	0.211573	5.78e-07	5.53e-07	0.494733	-2.02129	GC down vs PB	1.58e-06	0.521255	-1.91845	GC down vs PC	0.582201	1.05361	1.05361	PB up vs PC
1	INSIG2	4.02e-05	1.06e-05	9.24e-06	0.581018	-1.72112	GC down vs PB	2.26e-05	0.603877	-1.65597	GC down vs PC	0.669921	1.03934	1.03934	PB up vs PC
1	IQGAP2	0.0639823	4.44e-05	1.74e-05	0.549587	-1.81955	GC down vs PB	0.000296744	0.629977	-1.58736	GC down vs PC	0.203286	1.14627	1.14627	PB up vs PC
1	IRF4	0.00718648	4.91e-07	7.18e-07	0.311011	-3.21532	GC down vs PB	8.3e-07	0.314849	-3.17612	GC down vs PC	0.938836	1.01234	1.01234	PB up vs PC
1	IRF7	0.000589542	9.5e-09	6.07e-09	0.515446	-1.94007	GC down vs PB	7.25e-08	0.569791	-1.75503	GC down vs PC	0.138364	1.10543	1.10543	PB up vs PC
1	IRGQ	0.343742	9.85e-05	0.000151816	0.582671	-1.71623	GC down vs PB	8.52e-05	0.565414	-1.76861	GC down vs PC	0.793476	0.970383	-1.03052	PB down vs PC
1	ISG15	0.00480441	0.000278749	7.14e-05	0.475583	-2.10268	GC down vs PB	0.00552547	0.633007	-1.57976	GC down vs PC	0.0643735	1.33101	1.33101	PB up vs PC
1	ISG20	0.045687	1.02e-06	4.84e-07	0.489309	-2.0437	GC down vs PB	8.42e-06	0.56216	-1.77885	GC down vs PC	0.156076	1.14889	1.14889	PB up vs PC
1	ITGB7	0.207504	2.38e-05	1.09e-05	0.358924	-2.78611	GC down vs PB	0.000127635	0.437596	-2.28521	GC down vs PC	0.259678	1.21919	1.21919	PB up vs PC
1	JARID1D	1.96e-08	4.88e-10	4.08e-10	0.475014	-2.1052	GC down vs PB	2.9e-09	0.517771	-1.93136	GC down vs PC	0.176249	1.09001	1.09001	PB up vs PC
1	KDELR2	0.583863	3.07e-07	8.66e-07	0.458655	-2.18029	GC down vs PB	3.01e-07	0.431306	-2.31854	GC down vs PC	0.571435	0.94037	-1.06341	PB down vs PC
1	KIAA1370	0.00404135	1.63e-08	2.24e-08	0.547856	-1.8253	GC down vs PB	3.93e-08	0.560101	-1.78539	GC down vs PC	0.733472	1.02235	1.02235	PB up vs PC
1	LDLR	0.277253	4.38e-05	1.28e-05	0.574447	-1.7408	GC down vs PB	0.000703941	0.683273	-1.46354	GC down vs PC	0.0795808	1.18944	1.18944	PB up vs PC
1	LRPAP1	0.000451306	3.89e-08	2.73e-08	0.660355	-1.51434	GC down vs PB	2.21e-07	0.697752	-1.43317	GC down vs PC	0.233304	1.05663	1.05663	PB up vs PC
1	MAGED1	0.472149	1.49e-05	8.51e-06	0.529438	-1.8888	GC down vs PB	5.69e-05	0.581801	-1.7188	GC down vs PC	0.374697	1.0989	1.0989	PB up vs PC
1	MAN1A1	0.244565	4.58e-06	2.34e-06	0.302654	-3.30411	GC down vs PB	2.6e-05	0.373339	-2.67853	GC down vs PC	0.248658	1.23355	1.23355	PB up vs PC
1	MARS	0.00659565	2.23e-05	1.03e-05	0.637207	-1.56935	GC down vs PB	0.000118679	0.694602	-1.43967	GC down vs PC	0.262577	1.09007	1.09007	PB up vs PC
1	MCL1	0.00850417	1.54e-05	2.22e-05	0.616727	-1.62146	GC down vs PB	1.81e-05	0.611493	-1.63534	GC down vs PC	0.921442	0.991513	-1.00856	PB down vs PC
1	MGAT1	0.00116835	1.35e-06	1.2e-06	0.4386	-2.27998	GC down vs PB	3.7e-06	0.469089	-2.13179	GC down vs PC	0.567904	1.06951	1.06951	PB up vs PC
1	MGC4677	0.00110405	0.00018846	4.85e-05	0.584335	-1.71135	GC down vs PB	0.00393253	0.715349	-1.39792	GC down vs PC	0.0612641	1.22421	1.22421	PB up vs PC
1	MIR644	0.000252045	1.3e-05	5.02e-06	0.649537	-1.53956	GC down vs PB	0.00011317	0.718229	-1.39231	GC down vs PC	0.15328	1.10576	1.10576	PB up vs PC
1	MTDH	0.00550378	1.66e-06	7.96e-07	0.59568	-1.67875	GC down vs PB	1.24e-05	0.657451	-1.52103	GC down vs PC	0.178345	1.1037	1.1037	PB up vs PC
1	NCRNA00152	0.991654	0.0013381	0.000371152	0.599671	-1.66758	GC down vs PB	0.0124348	0.722426	-1.38422	GC down vs PC	0.129107	1.20471	1.20471	PB up vs PC
1	NGLY1	0.0280723	4.79e-06	2.67e-06	0.613901	-1.62893	GC down vs PB	2.29e-05	0.66316	-1.50793	GC down vs PC	0.301793	1.08024	1.08024	PB up vs PC
1	NOMO2	0.00102975	3.47e-09	6.35e-09	0.528321	-1.89279	GC down vs PB	6.79e-09	0.529778	-1.88758	GC down vs PC	0.965307	1.00276	1.00276	PB up vs PC
1	NT5C3	2.25e-05	6.42e-07	1.55e-07	0.599449	-1.6682	GC down vs PB	6.04e-05	0.724624	-1.38003	GC down vs PC	0.00672475	1.20882	1.20882	PB up vs PC
1	NUCB1	1.63e-05	0.000520681	0.000202127	0.597206	-1.67446	GC down vs PB	0.00210438	0.67146	-1.48929	GC down vs PC	0.305122	1.12434	1.12434	PB up vs PC
1	OAS2	1.28e-09	1.77e-06	5.58e-07	0.639255	-1.56432	GC down vs PB	4.03e-05	0.726451	-1.37656	GC down vs PC	0.0448305	1.1364	1.1364	PB up vs PC
1	OGT	0.000290911	9.03e-07	5.44e-07	0.566191	-1.76619	GC down vs PB	4.73e-06	0.616413	-1.62229	GC down vs PC	0.273554	1.0887	1.0887	PB up vs PC
1	OSTCL	0.00490417	3.22e-06	3.95e-06	0.644232	-1.55224	GC down vs PB	5.38e-06	0.650987	-1.53613	GC down vs PC	0.878806	1.01048	1.01048	PB up vs PC
1	PDIA4	0.192396	2.3e-07	3.08e-07	0.400886	-2.49448	GC down vs PB	4.61e-07	0.411346	-2.43104	GC down vs PC	0.826953	1.02609	1.02609	PB up vs PC
1	PDK1	0.0244588	2.79e-07	1.85e-07	0.582061	-1.71803	GC down vs PB	1.44e-06	0.626928	-1.59508	GC down vs PC	0.27756	1.07708	1.07708	PB up vs PC
1	PIK3CG	0.0466176	5.11e-05	2.89e-05	0.413825	-2.41648	GC down vs PB	0.000160496	0.469817	-2.12849	GC down vs PC	0.435452	1.1353	1.1353	PB up vs PC
1	POU2F1	0.54662	5.69e-05	9.72e-05	0.5018	-1.99283	GC down vs PB	4.87e-05	0.479924	-2.08366	GC down vs PC	0.751295	0.956406	-1.04558	PB down vs PC
1	PPIB	0.327901	0.00013249	0.000311443	0.606128	-1.64982	GC down vs PB	8.06e-05	0.56535	-1.76882	GC down vs PC	0.543928	0.932723	-1.07213	PB down vs PC
1	PPPDE2	0.238168	2.81e-05	8.76e-05	0.652894	-1.53164	GC down vs PB	1.7e-05	0.61149	-1.63535	GC down vs PC	0.449837	0.936584	-1.06771	PB down vs PC
1	QPRT	0.0384958	9.59e-06	6.34e-06	0.528373	-1.8926	GC down vs PB	3.09e-05	0.571262	-1.75051	GC down vs PC	0.452033	1.08117	1.08117	PB up vs PC
1	RAB30	0.00870573	0.00240672	0.000624231	0.659126	-1.51716	GC down vs PB	0.0318593	0.790855	-1.26445	GC down vs PC	0.0875637	1.19985	1.19985	PB up vs PC
1	RABAC1	0.00988448	3.77e-07	7.6e-07	0.439707	-2.27424	GC down vs PB	4.8e-07	0.4277	-2.33809	GC down vs PC	0.806455	0.972694	-1.02807	PB down vs PC
1	REXO2	0.175717	1.54e-05	1.65e-05	0.556949	-1.7955	GC down vs PB	2.44e-05	0.56751	-1.76208	GC down vs PC	0.854055	1.01896	1.01896	PB up vs PC
1	RNASE6	0.00404246	3.94e-07	9.88e-08	0.448507	-2.22962	GC down vs PB	3.13e-05	0.595453	-1.67939	GC down vs PC	0.00749836	1.32763	1.32763	PB up vs PC
1	RNASET2	5.61e-06	8.55e-05	2.65e-05	0.532567	-1.8777	GC down vs PB	0.000971242	0.641724	-1.5583	GC down vs PC	0.115497	1.20496	1.20496	PB up vs PC
1	RNF103	0.02304	1.07e-05	1.15e-05	0.574925	-1.73936	GC down vs PB	1.78e-05	0.586337	-1.7055	GC down vs PC	0.833913	1.01985	1.01985	PB up vs PC
1	SAMD9L	0.00271816	7e-07	1.52e-07	0.602913	-1.65861	GC down vs PB	0.00015605	0.747311	-1.33813	GC down vs PC	0.00250213	1.2395	1.2395	PB up vs PC
1	SEC22B	0.00019134	2.5e-08	2.13e-08	0.643194	-1.55474	GC down vs PB	1.09e-07	0.673486	-1.48481	GC down vs PC	0.3376	1.0471	1.0471	PB up vs PC
1	SEC24A	0.000164439	5.21e-07	4.22e-07	0.505034	-1.98006	GC down vs PB	1.81e-06	0.541152	-1.84791	GC down vs PC	0.446456	1.07151	1.07151	PB up vs PC
1	SEC24D	0.0533453	2.43e-05	1.35e-05	0.506198	-1.97551	GC down vs PB	8.93e-05	0.561093	-1.78224	GC down vs PC	0.38308	1.10845	1.10845	PB up vs PC
1	SEC61G	0.06526	5.94e-05	9.71e-05	0.548291	-1.82385	GC down vs PB	5.24e-05	0.529661	-1.888	GC down vs PC	0.777813	0.966022	-1.03517	PB down vs PC
1	SEL1L3	0.0304448	0.00197222	0.000933948	0.654145	-1.52871	GC down vs PB	0.00397246	0.701535	-1.42545	GC down vs PC	0.523077	1.07245	1.07245	PB up vs PC
1	SEMA4A	9.03e-05	1.44e-06	1.15e-06	0.58163	-1.71931	GC down vs PB	4.52e-06	0.613559	-1.62984	GC down vs PC	0.489289	1.0549	1.0549	PB up vs PC
1	SEMA4D	0.000537047	0.00014181	8.36e-05	0.580055	-1.72397	GC down vs PB	0.000345542	0.622106	-1.60744	GC down vs PC	0.524684	1.07249	1.07249	PB up vs PC
1	SLC1A4	0.162682	4.52e-05	2.61e-05	0.563961	-1.77317	GC down vs PB	0.000139967	0.611052	-1.63652	GC down vs PC	0.443642	1.0835	1.0835	PB up vs PC
1	SLC33A1	0.174371	0.00030762	0.000137735	0.634079	-1.57709	GC down vs PB	0.00103403	0.691171	-1.44682	GC down vs PC	0.373905	1.09004	1.09004	PB up vs PC
1	SPSB1	0.000542295	0.00111074	0.000599207	0.647484	-1.54444	GC down vs PB	0.00205176	0.686056	-1.45761	GC down vs PC	0.587268	1.05957	1.05957	PB up vs PC
1	SSR3	0.0021894	4.55e-07	8.74e-07	0.525526	-1.90286	GC down vs PB	5.96e-07	0.516073	-1.93771	GC down vs PC	0.839044	0.982012	-1.01832	PB down vs PC
1	STT3A	0.781363	0.000537846	0.0004309	0.543137	-1.84116	GC down vs PB	0.000676524	0.559021	-1.78884	GC down vs PC	0.841355	1.02924	1.02924	PB up vs PC
1	SUB1	0.000382187	0.000102863	2.56e-05	0.647316	-1.54484	GC down vs PB	0.00299819	0.766399	-1.3048	GC down vs PC	0.0431227	1.18396	1.18396	PB up vs PC
1	TAPBPL	8.63e-05	2.12e-06	2.52e-06	0.565361	-1.76878	GC down vs PB	3.85e-06	0.575811	-1.73668	GC down vs PC	0.830805	1.01848	1.01848	PB up vs PC
1	TCIRG1	5.56e-06	1.75e-06	7.92e-07	0.63728	-1.56917	GC down vs PB	1.47e-05	0.697933	-1.4328	GC down vs PC	0.154995	1.09518	1.09518	PB up vs PC
1	TMEM214	0.0247407	3.56e-06	1.54e-05	0.6074	-1.64636	GC down vs PB	2.15e-06	0.558565	-1.7903	GC down vs PC	0.338586	0.9196	-1.08743	PB down vs PC
1	TNFRSF17	0.770213	0.000136797	0.000144774	0.488913	-2.04536	GC down vs PB	0.000160101	0.492284	-2.03135	GC down vs PC	0.963775	1.0069	1.0069	PB up vs PC
1	TP53INP1	0.0917593	3.19e-06	1.21e-06	0.371993	-2.68822	GC down vs PB	3.73e-05	0.471204	-2.12222	GC down vs PC	0.105484	1.2667	1.2667	PB up vs PC
1	TRAM2	0.76795	5.46e-06	7.42e-06	0.489259	-2.04391	GC down vs PB	7.72e-06	0.490361	-2.03931	GC down vs PC	0.984626	1.00225	1.00225	PB up vs PC
1	TTC3	0.019675	1.07e-06	9.04e-07	0.651905	-1.53397	GC down vs PB	3.24e-06	0.677845	-1.47526	GC down vs PC	0.514826	1.03979	1.03979	PB up vs PC
1	TXNDC11	0.018292	2.5e-08	2.91e-08	0.362109	-2.7616	GC down vs PB	7.16e-08	0.38437	-2.60166	GC down vs PC	0.593486	1.06148	1.06148	PB up vs PC
1	TXNDC5	0.0237865	2.59e-12	6.82e-12	0.238467	-4.19346	GC down vs PB	4.72e-12	0.231059	-4.32789	GC down vs PC	0.735611	0.968939	-1.03206	PB down vs PC
1	UNC5CL	0.209073	5.21e-06	3.67e-06	0.625893	-1.59772	GC down vs PB	1.67e-05	0.660223	-1.51464	GC down vs PC	0.464527	1.05485	1.05485	PB up vs PC
1	VMO1	0.110062	0.000384645	0.000546716	0.653561	-1.53008	GC down vs PB	0.000292796	0.635136	-1.57447	GC down vs PC	0.781224	0.971808	-1.02901	PB down vs PC
1	WARS	0.000848873	0.0025358	0.000942411	0.587796	-1.70127	GC down vs PB	0.00781729	0.668513	-1.49586	GC down vs PC	0.351691	1.13732	1.13732	PB up vs PC
1	XRN1	0.0023463	1.75e-06	6.6e-07	0.628677	-1.59064	GC down vs PB	2.33e-05	0.703451	-1.42156	GC down vs PC	0.0878293	1.11894	1.11894	PB up vs PC
1	YIF1A	5.77e-07	1.17e-06	4.23e-07	0.661976	-1.51063	GC down vs PB	1.89e-05	0.734766	-1.36098	GC down vs PC	0.0673783	1.10996	1.10996	PB up vs PC
1	ZFATAS	0.0103	1.42e-07	1.61e-07	0.622678	-1.60597	GC down vs PB	3.59e-07	0.639016	-1.56491	GC down vs PC	0.65784	1.02624	1.02624	PB up vs PC
1	ZRANB2	2.24e-05	1.15e-05	2.65e-06	0.642103	-1.55738	GC down vs PB	0.00093973	0.770868	-1.29724	GC down vs PC	0.0125197	1.20054	1.20054	PB up vs PC

## Sheet: Cluster 2
Supplementary Table 1: Genes associated with cluster 2 in Figure 2A.
Cluster ID	ID	p-value(Sample)	p-value(Gc vs PC vs PB)	p-value(GC vs. PB)	Ratio(GC vs. PB)	Fold-Change(GC vs. PB)	Fold-Change(GC vs. PB)	p-value(GC vs. PC)	Ratio(GC vs. PC)	Fold-Change(GC vs. PC)	Fold-Change(GC vs. PC)	p-value(PB vs. PC)	Ratio(PB vs. PC)	Fold-Change(PB vs. PC)	Fold-Change(PB vs. PC)
2	AARS	4.15e-05	3.33e-06	2.36e-06	0.577536	-1.73149	GC down vs PB	1.13e-05	0.615332	-1.62514	GC down vs PC	0.443662	1.06544	1.06544	PB up vs PC
2	ABCB6	0.000368238	1.72e-06	4.84e-06	0.641161	-1.55967	GC down vs PB	1.46e-06	0.614478	-1.6274	GC down vs PC	0.54702	0.958383	-1.04342	PB down vs PC
2	ACADVL	6.7e-05	3.82e-07	1.05e-06	0.617416	-1.61965	GC down vs PB	3.78e-07	0.595009	-1.68065	GC down vs PC	0.587421	0.963709	-1.03766	PB down vs PC
2	ARMET	0.210103	5.82e-09	1.72e-08	0.281998	-3.54613	GC down vs PB	7.15e-09	0.26167	-3.82161	GC down vs PC	0.578264	0.927914	-1.07769	PB down vs PC
2	ARRDC3	0.135358	3.19e-10	1.16e-09	0.36769	-2.71968	GC down vs PB	3.81e-10	0.342175	-2.92248	GC down vs PC	0.423586	0.930608	-1.07457	PB down vs PC
2	B2M	0.0823497	7.69e-08	1.61e-07	0.665443	-1.50276	GC down vs PB	1.08e-07	0.65795	-1.51987	GC down vs PC	0.821382	0.988739	-1.01139	PB down vs PC
2	BTN3A1	0.00056393	1.03e-06	1.13e-06	0.589564	-1.69617	GC down vs PB	2.23e-06	0.605131	-1.65253	GC down vs PC	0.72788	1.0264	1.0264	PB up vs PC
2	CD27	0.969125	1.71e-06	3.04e-06	0.251868	-3.97034	GC down vs PB	2.12e-06	0.242405	-4.12532	GC down vs PC	0.855479	0.962431	-1.03904	PB down vs PC
2	CHPF	0.450741	4.18e-08	5.84e-07	0.478964	-2.08784	GC down vs PB	1.87e-08	0.393601	-2.54064	GC down vs PC	0.0601859	0.821776	-1.21688	PB down vs PC
2	CHST15	0.746795	0.000110399	0.000281711	0.458091	-2.18297	GC down vs PB	6.51e-05	0.407573	-2.45355	GC down vs PC	0.509884	0.889722	-1.12395	PB down vs PC
2	CHST2	0.00976159	0.000440726	0.000378696	0.43824	-2.28185	GC down vs PB	0.000530557	0.451035	-2.21712	GC down vs PC	0.880847	1.0292	1.0292	PB up vs PC
2	CYTIP	0.0262131	5.78e-06	2.12e-05	0.632318	-1.58148	GC down vs PB	3.69e-06	0.589979	-1.69498	GC down vs PC	0.400569	0.933041	-1.07176	PB down vs PC
2	DAD1	0.881802	7.85e-06	3.91e-05	0.599962	-1.66677	GC down vs PB	4.1e-06	0.54074	-1.84932	GC down vs PC	0.286209	0.90129	-1.10952	PB down vs PC
2	DDOST	2.98e-05	1.39e-11	8.95e-11	0.430114	-2.32496	GC down vs PB	1.24e-11	0.38653	-2.58712	GC down vs PC	0.108256	0.898669	-1.11276	PB down vs PC
2	DNAJC3	0.695914	1.28e-10	4.52e-10	0.259185	-3.85825	GC down vs PB	1.62e-10	0.237331	-4.21352	GC down vs PC	0.440803	0.915683	-1.09208	PB down vs PC
2	FAM30A	0.00668435	2.8e-05	1.43e-05	0.597578	-1.67342	GC down vs PB	0.00011769	0.651882	-1.53402	GC down vs PC	0.333325	1.09087	1.09087	PB up vs PC
2	FAM46C	0.65199	1.32e-09	3.43e-09	0.0967211	-10.339	GC down vs PB	1.96e-09	0.088849	-11.255	GC down vs PC	0.703655	0.91861	-1.0886	PB down vs PC
2	FTHL11	0.0213903	3.83e-06	1.97e-05	0.675394	-1.48062	GC down vs PB	2.08e-06	0.625583	-1.59851	GC down vs PC	0.278109	0.926248	-1.07962	PB down vs PC
2	FTHL8	0.0569369	4.27e-07	2.25e-06	0.660614	-1.51374	GC down vs PB	2.7e-07	0.616407	-1.6223	GC down vs PC	0.270306	0.933082	-1.07172	PB down vs PC
2	GBP5	0.0186103	0.000768206	0.000350869	0.633319	-1.57898	GC down vs PB	0.00203733	0.687597	-1.45434	GC down vs PC	0.439352	1.0857	1.0857	PB up vs PC
2	GLCCI1	0.451715	8.76e-06	2.4e-05	0.666503	-1.50037	GC down vs PB	6.51e-06	0.636747	-1.57048	GC down vs PC	0.533792	0.955356	-1.04673	PB down vs PC
2	GLG1	0.00064328	4.86e-08	1.03e-07	0.516633	-1.93561	GC down vs PB	6.94e-08	0.507312	-1.97117	GC down vs PC	0.817518	0.981958	-1.01837	PB down vs PC
2	GLRX	0.00906901	3.27e-09	4.85e-09	0.529558	-1.88837	GC down vs PB	8.03e-09	0.540442	-1.85034	GC down vs PC	0.743057	1.02055	1.02055	PB up vs PC
2	GUSB	0.000820363	4.76e-08	1.71e-07	0.612504	-1.63264	GC down vs PB	4.47e-08	0.584388	-1.71119	GC down vs PC	0.441807	0.954096	-1.04811	PB down vs PC
2	HERPUD1	0.000105198	6.18e-11	2.7e-10	0.373767	-2.67547	GC down vs PB	6.83e-11	0.342906	-2.91625	GC down vs PC	0.289078	0.917433	-1.09	PB down vs PC
2	HSP90B1	0.0090774	3.61e-07	6.34e-07	0.313872	-3.18601	GC down vs PB	5.25e-07	0.308948	-3.23679	GC down vs PC	0.919864	0.984312	-1.01594	PB down vs PC
2	HSP90B3P	0.946443	1.32e-05	1.07e-05	0.383302	-2.60891	GC down vs PB	3.03e-05	0.415038	-2.40942	GC down vs PC	0.623328	1.08279	1.08279	PB up vs PC
2	HSPA13	0.00959844	2.94e-12	1.01e-11	0.383088	-2.61037	GC down vs PB	4.28e-12	0.36439	-2.74431	GC down vs PC	0.437574	0.951191	-1.05131	PB down vs PC
2	ICAM2	0.000868549	2.12e-07	4.43e-07	0.621786	-1.60827	GC down vs PB	2.74e-07	0.611592	-1.63508	GC down vs PC	0.792597	0.983605	-1.01667	PB down vs PC
2	IGJ	0.103855	6.42e-12	1.78e-11	0.262686	-3.80683	GC down vs PB	1.09e-11	0.252475	-3.96079	GC down vs PC	0.66778	0.961128	-1.04044	PB down vs PC
2	IMPAD1	4.43e-06	6.14e-09	4.34e-08	0.64165	-1.55848	GC down vs PB	4.18e-09	0.59615	-1.67743	GC down vs PC	0.152676	0.929089	-1.07632	PB down vs PC
2	IRF1	0.0403286	0.000352271	0.000149775	0.660038	-1.51507	GC down vs PB	0.00127575	0.717954	-1.39285	GC down vs PC	0.346013	1.08775	1.08775	PB up vs PC
2	ITM2C	0.135965	4.51e-10	1.6e-09	0.162821	-6.14172	GC down vs PB	5.43e-10	0.143427	-6.97219	GC down vs PC	0.445445	0.880889	-1.13522	PB down vs PC
2	KCNA3	0.983778	4.91e-07	1.25e-06	0.402824	-2.48247	GC down vs PB	5.05e-07	0.37862	-2.64117	GC down vs PC	0.63358	0.939914	-1.06393	PB down vs PC
2	MAN2B1	0.000488062	2.42e-05	5.18e-05	0.667515	-1.49809	GC down vs PB	1.93e-05	0.644047	-1.55268	GC down vs PC	0.646254	0.964843	-1.03644	PB down vs PC
2	MCEE	0.119794	1.81e-09	2.21e-09	0.447056	-2.23685	GC down vs PB	5.82e-09	0.469174	-2.1314	GC down vs PC	0.520106	1.04947	1.04947	PB up vs PC
2	MGC29506	0.0206474	1.66e-08	5.21e-08	0.231967	-4.31097	GC down vs PB	1.83e-08	0.208725	-4.79099	GC down vs PC	0.528368	0.899807	-1.11135	PB down vs PC
2	MIAT	0.0535297	0.000362086	0.000937895	0.705939	-1.41655	GC down vs PB	0.000183452	0.661538	-1.51163	GC down vs PC	0.470642	0.937102	-1.06712	PB down vs PC
2	NOMO1	0.726774	2.23e-10	1.94e-09	0.48179	-2.0756	GC down vs PB	1.54e-10	0.425263	-2.35148	GC down vs PC	0.0757196	0.882675	-1.13292	PB down vs PC
2	NPC2	0.36574	2.65e-09	1.06e-08	0.368405	-2.7144	GC down vs PB	2.7e-09	0.336074	-2.97553	GC down vs PC	0.37503	0.912241	-1.0962	PB down vs PC
2	NT5DC2	0.00122074	5.58e-07	2.65e-06	0.59755	-1.6735	GC down vs PB	3.69e-07	0.551458	-1.81337	GC down vs PC	0.308425	0.922866	-1.08358	PB down vs PC
2	NUCB2	0.665589	4.23e-08	3.08e-07	0.40854	-2.44774	GC down vs PB	2.58e-08	0.346171	-2.88874	GC down vs PC	0.162433	0.847337	-1.18017	PB down vs PC
2	OSTC	0.00563808	1.36e-09	3.31e-09	0.479689	-2.08468	GC down vs PB	2.13e-09	0.469773	-2.12869	GC down vs PC	0.765255	0.979327	-1.02111	PB down vs PC
2	P2RX1	0.0233993	3.82e-07	5.76e-07	0.514906	-1.9421	GC down vs PB	6.41e-07	0.517551	-1.93218	GC down vs PC	0.954299	1.00514	1.00514	PB up vs PC
2	P4HB	3.58e-06	6.26e-10	1.66e-09	0.315654	-3.16803	GC down vs PB	9.39e-10	0.302623	-3.30444	GC down vs PC	0.688699	0.958719	-1.04306	PB down vs PC
2	PIM2	0.490779	6.11e-07	8.35e-07	0.250855	-3.98637	GC down vs PB	1.09e-06	0.257626	-3.8816	GC down vs PC	0.889331	1.02699	1.02699	PB up vs PC
2	PPAPDC1B	0.00351765	1.17e-07	3.1e-07	0.588994	-1.69781	GC down vs PB	1.31e-07	0.569878	-1.75476	GC down vs PC	0.629783	0.967545	-1.03354	PB down vs PC
2	PRCP	0.494594	1.95e-06	4.32e-06	0.486408	-2.05589	GC down vs PB	1.98e-06	0.465353	-2.14891	GC down vs PC	0.695595	0.956712	-1.04525	PB down vs PC
2	PRDM1	0.0887689	1.38e-08	3.44e-08	0.258163	-3.87353	GC down vs PB	1.86e-08	0.244	-4.09837	GC down vs PC	0.707498	0.945139	-1.05805	PB down vs PC
2	PREB	0.00122994	4.74e-07	5.6e-07	0.545788	-1.83221	GC down vs PB	1.02e-06	0.560032	-1.78561	GC down vs PC	0.751937	1.0261	1.0261	PB up vs PC
2	PSAP	0.3862	3.21e-08	1.09e-07	0.455528	-2.19525	GC down vs PB	3.22e-08	0.425815	-2.34844	GC down vs PC	0.477117	0.934773	-1.06978	PB down vs PC
2	PSCDBP	0.561085	6.05e-06	7.44e-06	0.521102	-1.91901	GC down vs PB	9.35e-06	0.527297	-1.89646	GC down vs PC	0.911679	1.01189	1.01189	PB up vs PC
2	RBM47	0.33113	7.99e-07	1.44e-06	0.652065	-1.53359	GC down vs PB	1.05e-06	0.645527	-1.54912	GC down vs PC	0.870107	0.989974	-1.01013	PB down vs PC
2	RNF122	0.170447	1.69e-08	3.22e-08	0.44307	-2.25698	GC down vs PB	2.88e-08	0.440343	-2.27096	GC down vs PC	0.945206	0.993846	-1.00619	PB down vs PC
2	RPN1	0.0338064	1.65e-11	6.98e-11	0.367141	-2.72375	GC down vs PB	1.95e-11	0.338847	-2.95119	GC down vs PC	0.292481	0.922934	-1.0835	PB down vs PC
2	RRBP1	0.00137132	2.27e-08	5.1e-08	0.379102	-2.63782	GC down vs PB	3.26e-08	0.368042	-2.71708	GC down vs PC	0.788711	0.970828	-1.03005	PB down vs PC
2	SCARB2	0.00174666	3.31e-08	1.39e-07	0.479623	-2.08497	GC down vs PB	2.86e-08	0.441421	-2.26541	GC down vs PC	0.359515	0.92035	-1.08654	PB down vs PC
2	SEC11C	0.448121	1.45e-06	9.05e-06	0.455937	-2.19329	GC down vs PB	7.7e-07	0.387559	-2.58026	GC down vs PC	0.222502	0.850027	-1.17643	PB down vs PC
2	SEC31A	0.00969154	8.75e-08	2.58e-07	0.626517	-1.59613	GC down vs PB	9.12e-08	0.604979	-1.65295	GC down vs PC	0.558385	0.965622	-1.0356	PB down vs PC
2	SEC61B	0.046446	7.35e-06	9.35e-06	0.610721	-1.63741	GC down vs PB	1.07e-05	0.613997	-1.62867	GC down vs PC	0.948046	1.00536	1.00536	PB up vs PC
2	SELS	0.479911	6.84e-12	4.54e-11	0.351456	-2.84531	GC down vs PB	6.05e-12	0.307338	-3.25375	GC down vs PC	0.091296	0.87447	-1.14355	PB down vs PC
2	SLAMF7	0.147088	0.000127949	0.00013878	0.498069	-2.00776	GC down vs PB	0.00014755	0.500097	-1.99961	GC down vs PC	0.97791	1.00407	1.00407	PB up vs PC
2	SLC1A5	0.204974	1.72e-08	1.53e-08	0.635318	-1.57401	GC down vs PB	7.26e-08	0.664445	-1.50501	GC down vs PC	0.352676	1.04585	1.04585	PB up vs PC
2	SLC39A7	0.124301	3.07e-08	5.73e-08	0.503547	-1.98591	GC down vs PB	5.12e-08	0.500951	-1.9962	GC down vs PC	0.947626	0.994845	-1.00518	PB down vs PC
2	SLC44A1	0.00454189	6.75e-09	6.61e-09	0.460485	-2.17162	GC down vs PB	2.66e-08	0.492684	-2.0297	GC down vs PC	0.38589	1.06992	1.06992	PB up vs PC
2	SNORD3C	0.296393	0.00339624	0.0520966	0.764938	-1.3073	GC down vs PB	0.00087746	0.598821	-1.66995	GC down vs PC	0.0735187	0.782836	-1.27741	PB down vs PC
2	SPCS1	9.01e-06	2.11e-10	1.37e-09	0.437228	-2.28714	GC down vs PB	1.71e-10	0.389995	-2.56414	GC down vs PC	0.136761	0.891972	-1.12111	PB down vs PC
2	SPCS2	0.0293397	2.55e-13	1.38e-12	0.46411	-2.15466	GC down vs PB	2.76e-13	0.430283	-2.32405	GC down vs PC	0.108611	0.927114	-1.07862	PB down vs PC
2	SPCS3	6.59e-06	1.03e-14	1.02e-13	0.384556	-2.6004	GC down vs PB	7.97e-15	0.330495	-3.02577	GC down vs PC	0.00542658	0.85942	-1.16358	PB down vs PC
2	SRGN	0.00827272	4.42e-07	1.38e-06	0.586212	-1.70587	GC down vs PB	3.92e-07	0.556976	-1.79541	GC down vs PC	0.507305	0.950126	-1.05249	PB down vs PC
2	SRP19	0.000220721	3.46e-05	7.67e-05	0.670442	-1.49155	GC down vs PB	2.58e-05	0.643988	-1.55282	GC down vs PC	0.614649	0.960542	-1.04108	PB down vs PC
2	SRP54	0.00313852	2.17e-10	4.93e-10	0.604877	-1.65323	GC down vs PB	3.94e-10	0.600612	-1.66497	GC down vs PC	0.86759	0.99295	-1.0071	PB down vs PC
2	SRPRB	0.0978393	5.92e-11	2.12e-10	0.393196	-2.54326	GC down vs PB	7.59e-11	0.37009	-2.70205	GC down vs PC	0.422189	0.941234	-1.06244	PB down vs PC
2	SSR2	0.769261	9.15e-07	6.28e-06	0.638178	-1.56696	GC down vs PB	4.78e-07	0.579843	-1.7246	GC down vs PC	0.196258	0.908592	-1.1006	PB down vs PC
2	SSR4	0.24078	1.58e-09	5.53e-09	0.185343	-5.39541	GC down vs PB	1.81e-09	0.163629	-6.11137	GC down vs PC	0.455638	0.882848	-1.1327	PB down vs PC
2	TMED10P	2.52e-05	4.8e-14	2.17e-13	0.429321	-2.32926	GC down vs PB	6.06e-14	0.402284	-2.48581	GC down vs PC	0.159488	0.937024	-1.06721	PB down vs PC
2	TMED3	0.0142904	4.37e-06	6.54e-06	0.62477	-1.60059	GC down vs PB	5.76e-06	0.621797	-1.60824	GC down vs PC	0.95002	0.995241	-1.00478	PB down vs PC
2	TMED5	0.000730007	7.22e-09	4.99e-09	0.594408	-1.68235	GC down vs PB	4.9e-08	0.639139	-1.56461	GC down vs PC	0.164716	1.07525	1.07525	PB up vs PC
2	TMED9	0.0719556	2.62e-06	5.78e-06	0.468851	-2.13287	GC down vs PB	2.58e-06	0.446538	-2.23945	GC down vs PC	0.688478	0.952409	-1.04997	PB down vs PC
2	TMEM179B	0.0169744	3.42e-06	2.33e-05	0.703134	-1.4222	GC down vs PB	1.63e-06	0.647446	-1.54453	GC down vs PC	0.202191	0.920801	-1.08601	PB down vs PC
2	TMEM66	0.0123848	2.57e-08	7.59e-08	0.355656	-2.8117	GC down vs PB	2.9e-08	0.331885	-3.01309	GC down vs PC	0.568798	0.933162	-1.07163	PB down vs PC
2	TNNI2	0.382937	0.00217778	0.0013237	0.619694	-1.6137	GC down vs PB	0.00293942	0.648358	-1.54236	GC down vs PC	0.724011	1.04626	1.04626	PB up vs PC
2	TRA1P2	0.474418	2.72e-05	2.52e-05	0.368088	-2.71674	GC down vs PB	4.71e-05	0.388028	-2.57713	GC down vs PC	0.770462	1.05417	1.05417	PB up vs PC
2	TRAM1	0.493577	2.73e-11	1.2e-10	0.33405	-2.99357	GC down vs PB	3.07e-11	0.303977	-3.28973	GC down vs PC	0.274123	0.909974	-1.09893	PB down vs PC
2	TRIB1	0.00058276	2.1e-10	7.78e-10	0.217004	-4.60822	GC down vs PB	2.51e-10	0.194235	-5.14839	GC down vs PC	0.407885	0.895079	-1.11722	PB down vs PC
2	TXNDC15	0.000164231	3.41e-08	2.86e-07	0.53182	-1.88034	GC down vs PB	1.95e-08	0.468516	-2.1344	GC down vs PC	0.129627	0.880967	-1.13512	PB down vs PC
2	TXNIP	0.0025339	1.48e-06	1.32e-06	0.368449	-2.71408	GC down vs PB	4e-06	0.399417	-2.50365	GC down vs PC	0.57383	1.08405	1.08405	PB up vs PC
2	UBXN4	0.000278268	2.33e-07	2.42e-07	0.571856	-1.74869	GC down vs PB	6.32e-07	0.593408	-1.68518	GC down vs PC	0.602521	1.03769	1.03769	PB up vs PC
2	UFM1	0.00301988	2.76e-08	5.12e-08	0.511225	-1.95608	GC down vs PB	4.66e-08	0.509029	-1.96452	GC down vs PC	0.955041	0.995704	-1.00431	PB down vs PC
2	UFSP2	0.000124217	2.15e-07	6.4e-06	0.71264	-1.40323	GC down vs PB	6.92e-08	0.624389	-1.60157	GC down vs PC	0.0247267	0.876162	-1.14134	PB down vs PC
2	WFS1	0.000685606	7.01e-12	1.22e-11	0.351992	-2.84098	GC down vs PB	1.89e-11	0.361544	-2.76591	GC down vs PC	0.704123	1.02714	1.02714	PB up vs PC
2	XAB2	0.00542245	1.83e-08	1.06e-07	0.656481	-1.52327	GC down vs PB	1.32e-08	0.616529	-1.62198	GC down vs PC	0.221904	0.939142	-1.0648	PB down vs PC
2	XBP1	0.929504	2.31e-07	4.63e-07	0.249306	-4.01114	GC down vs PB	3.08e-07	0.239321	-4.17848	GC down vs PC	0.824501	0.959951	-1.04172	PB down vs PC
2	ZBP1	0.0433063	3.7e-10	1.25e-09	0.296143	-3.37675	GC down vs PB	4.65e-10	0.273976	-3.64995	GC down vs PC	0.47791	0.925148	-1.08091	PB down vs PC

## Sheet: Cluster 3
Supplementary Table 1: Genes associated with cluster 3 in Figure 2A.
Cluster ID	ID	p-value(Sample)	p-value(Gc vs PC vs PB)	p-value(GC vs. PB)	Ratio(GC vs. PB)	Fold-Change(GC vs. PB)	Fold-Change(GC vs. PB)	p-value(GC vs. PC)	Ratio(GC vs. PC)	Fold-Change(GC vs. PC)	Fold-Change(GC vs. PC)	p-value(PB vs. PC)	Ratio(PB vs. PC)	Fold-Change(PB vs. PC)	Fold-Change(PB vs. PC)
3	2015-09-01	0.0355305	4.99e-07	1.1e-06	0.624234	-1.60196	GC down vs PB	5.74e-07	0.610108	-1.63905	GC down vs PC	0.731278	0.977371	-1.02315	PB down vs PC
3	ACACB	0.771022	0.00170112	0.0600415	0.821045	-1.21796	GC down vs PB	0.000426831	0.655109	-1.52646	GC down vs PC	0.0337797	0.797896	-1.2533	PB down vs PC
3	ADI1	0.345552	0.00148909	0.015649	0.762186	-1.31202	GC down vs PB	0.000401797	0.64355	-1.55388	GC down vs PC	0.113664	0.844348	-1.18435	PB down vs PC
3	ADM	0.180821	0.00078037	0.0710765	0.839574	-1.19108	GC down vs PB	0.000198236	0.65439	-1.52814	GC down vs PC	0.0136367	0.779431	-1.28299	PB down vs PC
3	AGA	0.0435512	6.88e-05	0.000373118	0.663449	-1.50728	GC down vs PB	2.84e-05	0.593284	-1.68553	GC down vs PC	0.24981	0.894242	-1.11827	PB down vs PC
3	ALG5	0.11784	1.68e-10	1.37e-09	0.414982	-2.40974	GC down vs PB	1.2e-10	0.359723	-2.77992	GC down vs PC	0.0835728	0.866839	-1.15362	PB down vs PC
3	ARFGAP3	0.000288347	4.96e-09	1.57e-08	0.426758	-2.34325	GC down vs PB	5.83e-09	0.403301	-2.47954	GC down vs PC	0.530245	0.945033	-1.05816	PB down vs PC
3	ATP13A1	0.765419	0.000299541	0.001545	0.664857	-1.50408	GC down vs PB	0.000110623	0.583428	-1.71401	GC down vs PC	0.248452	0.877524	-1.13957	PB down vs PC
3	ATP6AP1	0.00181056	1.06e-06	5.06e-06	0.558534	-1.7904	GC down vs PB	6.68e-07	0.507518	-1.97037	GC down vs PC	0.306794	0.90866	-1.10052	PB down vs PC
3	BCL2L1	0.929301	0.00280983	0.00629378	0.617593	-1.61919	GC down vs PB	0.00120025	0.54961	-1.81947	GC down vs PC	0.464044	0.889923	-1.12369	PB down vs PC
3	BET1	0.0418827	0.000343244	0.00138306	0.713949	-1.40066	GC down vs PB	0.000139149	0.650812	-1.53654	GC down vs PC	0.313167	0.911567	-1.09701	PB down vs PC
3	BLVRB	0.00924718	0.00093983	0.0162018	0.729156	-1.37145	GC down vs PB	0.000238432	0.58044	-1.72283	GC down vs PC	0.0714517	0.796043	-1.25621	PB down vs PC
3	BSCL2	0.23705	0.000481999	0.00202329	0.570623	-1.75247	GC down vs PB	0.000185463	0.482565	-2.07226	GC down vs PC	0.295646	0.845679	-1.18248	PB down vs PC
3	BSG	0.312599	0.00022578	0.0121615	0.764025	-1.30886	GC down vs PB	5.25e-05	0.601453	-1.66264	GC down vs PC	0.0233648	0.787216	-1.2703	PB down vs PC
3	BTG2	2.09e-05	1.23e-09	4.37e-09	0.373488	-2.67746	GC down vs PB	1.41e-09	0.347124	-2.88082	GC down vs PC	0.446433	0.929411	-1.07595	PB down vs PC
3	CCPG1	0.0587271	0.000127286	0.0075906	0.795858	-1.25651	GC down vs PB	2.93e-05	0.656504	-1.52322	GC down vs PC	0.0207882	0.824902	-1.21227	PB down vs PC
3	CD38	0.000921399	2.72e-08	9.84e-08	0.43867	-2.27962	GC down vs PB	2.63e-08	0.406291	-2.46129	GC down vs PC	0.438071	0.926189	-1.07969	PB down vs PC
3	CD63	0.0688632	0.00040549	0.00103028	0.537008	-1.86217	GC down vs PB	0.000204929	0.478231	-2.09104	GC down vs PC	0.47558	0.890547	-1.12291	PB down vs PC
3	CD79A	0.590377	2.54e-06	3.32e-06	0.356515	-2.80493	GC down vs PB	4.08e-06	0.362379	-2.75954	GC down vs PC	0.917887	1.01645	1.01645	PB up vs PC
3	CD99	0.845719	0.00100935	0.0544989	0.786139	-1.27204	GC down vs PB	0.000249629	0.587443	-1.70229	GC down vs PC	0.022756	0.74725	-1.33824	PB down vs PC
3	CDKN1B	0.194021	5.66e-06	9.88e-06	0.587466	-1.70223	GC down vs PB	6.29e-06	0.576087	-1.73585	GC down vs PC	0.826046	0.98063	-1.01975	PB down vs PC
3	CECR1	0.446129	6.79e-08	1.99e-07	0.42138	-2.37315	GC down vs PB	7.23e-08	0.39588	-2.52602	GC down vs PC	0.564942	0.939484	-1.06441	PB down vs PC
3	CERK	0.0624578	8.9e-06	7.22e-05	0.692515	-1.44401	GC down vs PB	3.65e-06	0.624305	-1.60178	GC down vs PC	0.165963	0.901503	-1.10926	PB down vs PC
3	CKAP4	0.10535	3.99e-06	0.000205217	0.6904	-1.44844	GC down vs PB	1.01e-06	0.561222	-1.78183	GC down vs PC	0.0183924	0.812894	-1.23017	PB down vs PC
3	CLPTM1	0.0576868	1.06e-05	0.000156168	0.711235	-1.40601	GC down vs PB	3.45e-06	0.624031	-1.60248	GC down vs PC	0.0842445	0.877392	-1.13974	PB down vs PC
3	CNPY2	0.0597107	4.05e-07	2.29e-06	0.523987	-1.90844	GC down vs PB	2.48e-07	0.467795	-2.13769	GC down vs PC	0.248174	0.89276	-1.12012	PB down vs PC
3	COPB2	0.000412468	2.43e-07	1.86e-06	0.566633	-1.76481	GC down vs PB	1.31e-07	0.502898	-1.98847	GC down vs PC	0.164067	0.88752	-1.12674	PB down vs PC
3	CRELD2	0.0987784	8.93e-08	2.35e-07	0.341471	-2.9285	GC down vs PB	1.02e-07	0.320199	-3.12306	GC down vs PC	0.636819	0.937704	-1.06643	PB down vs PC
3	CSF2RB	0.00756045	0.00104799	0.0540312	0.828535	-1.20695	GC down vs PB	0.000259143	0.661393	-1.51196	GC down vs PC	0.023789	0.798268	-1.25271	PB down vs PC
3	CYBA	0.0337569	0.000409253	0.00215513	0.715279	-1.39806	GC down vs PB	0.00014575	0.638289	-1.56669	GC down vs PC	0.239822	0.892364	-1.12062	PB down vs PC
3	DERL1	0.127452	0.0016605	0.0081782	0.653781	-1.52956	GC down vs PB	0.000537775	0.548396	-1.8235	GC down vs PC	0.234906	0.838807	-1.19217	PB down vs PC
3	DERL3	0.00124121	1.89e-09	5.53e-08	0.543639	-1.83946	GC down vs PB	7.22e-10	0.44622	-2.24105	GC down vs PC	0.0101428	0.820802	-1.21832	PB down vs PC
3	EDEM2	0.349953	5.81e-09	2.21e-08	0.437298	-2.28677	GC down vs PB	5.89e-09	0.405823	-2.46413	GC down vs PC	0.406014	0.928025	-1.07756	PB down vs PC
3	ERGIC3	0.215497	3e-05	0.000210375	0.606555	-1.64866	GC down vs PB	1.19e-05	0.524349	-1.90713	GC down vs PC	0.194617	0.864471	-1.15678	PB down vs PC
3	FAM116B	0.066508	0.00163659	0.00272298	0.507629	-1.96994	GC down vs PB	0.000895637	0.460448	-2.1718	GC down vs PC	0.623478	0.907055	-1.10247	PB down vs PC
3	FAM174A	0.162877	0.0019188	0.0598249	0.816226	-1.22515	GC down vs PB	0.000482846	0.650799	-1.53657	GC down vs PC	0.0379258	0.797327	-1.25419	PB down vs PC
3	FAM38A	0.00100585	4.46e-07	8.45e-06	0.637779	-1.56794	GC down vs PB	1.6e-07	0.546805	-1.82881	GC down vs PC	0.0499465	0.857357	-1.16637	PB down vs PC
3	FBXO18	0.0192806	1e-05	5.36e-05	0.620376	-1.61193	GC down vs PB	4.92e-06	0.558629	-1.7901	GC down vs PC	0.263557	0.900468	-1.11053	PB down vs PC
3	FICD	0.138369	4.06e-05	9.22e-05	0.686316	-1.45705	GC down vs PB	2.92e-05	0.659036	-1.51737	GC down vs PC	0.596427	0.960252	-1.04139	PB down vs PC
3	FKBP11	0.227506	1.28e-12	7.33e-12	0.171895	-5.81751	GC down vs PB	1.29e-12	0.142054	-7.0396	GC down vs PC	0.110252	0.826397	-1.21007	PB down vs PC
3	FNDC3A	0.00259079	9.09e-06	2.14e-05	0.685991	-1.45774	GC down vs PB	7.52e-06	0.663289	-1.50764	GC down vs PC	0.617506	0.966905	-1.03423	PB down vs PC
3	FTHL12	0.0181141	1.26e-07	2.78e-06	0.663461	-1.50725	GC down vs PB	4.53e-08	0.576878	-1.73347	GC down vs PC	0.0347739	0.869498	-1.15009	PB down vs PC
3	FTHL3	0.0520704	3.13e-06	2.1e-05	0.652227	-1.53321	GC down vs PB	1.52e-06	0.590982	-1.6921	GC down vs PC	0.20509	0.906099	-1.10363	PB down vs PC
3	GANAB	0.00698342	5.16e-09	1.3e-07	0.525688	-1.90227	GC down vs PB	2.01e-09	0.42886	-2.33176	GC down vs PC	0.0164194	0.815807	-1.22578	PB down vs PC
3	GAS6	0.0151336	1.44e-05	0.000955712	0.736844	-1.35714	GC down vs PB	3.37e-06	0.599698	-1.66751	GC down vs PC	0.0159986	0.813873	-1.22869	PB down vs PC
3	GMPPA	0.1195	5.11e-05	0.000454827	0.691626	-1.44587	GC down vs PB	1.77e-05	0.607507	-1.64607	GC down vs PC	0.149954	0.878375	-1.13847	PB down vs PC
3	GMPPB	0.0492999	6.43e-07	2.73e-06	0.670724	-1.49093	GC down vs PB	4.5e-07	0.633669	-1.57811	GC down vs PC	0.352446	0.944754	-1.05848	PB down vs PC
3	GNAS	6.98e-06	9.76e-13	2.17e-11	0.722925	-1.38327	GC down vs PB	4.85e-13	0.666144	-1.50118	GC down vs PC	0.00176848	0.921456	-1.08524	PB down vs PC
3	GNPTG	0.168153	4.35e-06	0.000179152	0.698196	-1.43226	GC down vs PB	1.14e-06	0.578319	-1.72915	GC down vs PC	0.0240625	0.828304	-1.20729	PB down vs PC
3	GNS	0.395168	2.38e-07	2.96e-07	0.42224	-2.36832	GC down vs PB	5.15e-07	0.436533	-2.29078	GC down vs PC	0.76403	1.03385	1.03385	PB up vs PC
3	GORASP2	0.0331363	2.3e-06	0.000211119	0.773842	-1.29225	GC down vs PB	5.39e-07	0.657402	-1.52114	GC down vs PC	0.00874245	0.84953	-1.17712	PB down vs PC
3	GPR172A	0.132979	4.97e-07	3.55e-06	0.702744	-1.42299	GC down vs PB	2.64e-07	0.652476	-1.53262	GC down vs PC	0.183543	0.928469	-1.07704	PB down vs PC
3	HLA-E	0.0012661	9.32e-09	2.27e-08	0.494197	-2.02348	GC down vs PB	1.32e-08	0.481705	-2.07596	GC down vs PC	0.736494	0.974722	-1.02593	PB down vs PC
3	HSBP1	0.173645	0.000521915	0.000469171	0.652047	-1.53363	GC down vs PB	0.000580453	0.658348	-1.51895	GC down vs PC	0.924708	1.00966	1.00966	PB up vs PC
3	IDS	0.00240014	1.31e-05	5.37e-05	0.659153	-1.5171	GC down vs PB	7.3e-06	0.610882	-1.63698	GC down vs PC	0.350369	0.926769	-1.07902	PB down vs PC
3	IFI27L2	0.00108103	1.07e-05	1.22e-05	0.657323	-1.52132	GC down vs PB	1.69e-05	0.664642	-1.50457	GC down vs PC	0.876744	1.01113	1.01113	PB up vs PC
3	IFI6	1.11e-06	1.67e-07	2.84e-07	0.436814	-2.2893	GC down vs PB	2.68e-07	0.435355	-2.29698	GC down vs PC	0.974835	0.996659	-1.00335	PB down vs PC
3	IGLL1	0.246358	1.17e-08	5.45e-08	0.34358	-2.91053	GC down vs PB	9.89e-09	0.302358	-3.30734	GC down vs PC	0.30254	0.880023	-1.13633	PB down vs PC
3	IGLL3	0.428481	9.33e-09	4.32e-08	0.274949	-3.63704	GC down vs PB	8.06e-09	0.236375	-4.23057	GC down vs PC	0.305345	0.859704	-1.16319	PB down vs PC
3	ITGA6	0.650624	4.33e-06	4.82e-05	0.520161	-1.92248	GC down vs PB	1.65e-06	0.423733	-2.35997	GC down vs PC	0.113368	0.81462	-1.22757	PB down vs PC
3	ITM2A	0.0198766	6.22e-05	0.000313445	0.684618	-1.46067	GC down vs PB	2.68e-05	0.621338	-1.60943	GC down vs PC	0.27023	0.907569	-1.10184	PB down vs PC
3	KDELR1	0.605494	7.52e-09	6.57e-08	0.450541	-2.21955	GC down vs PB	4.53e-09	0.386379	-2.58813	GC down vs PC	0.108651	0.857588	-1.16606	PB down vs PC
3	KIF13B	0.14304	0.000787235	0.00410653	0.691423	-1.44629	GC down vs PB	0.000265769	0.602033	-1.66104	GC down vs PC	0.233508	0.870716	-1.14848	PB down vs PC
3	KLF2	0.0300391	0.000117804	0.000420473	0.535935	-1.8659	GC down vs PB	5.67e-05	0.469285	-2.1309	GC down vs PC	0.3708	0.875639	-1.14202	PB down vs PC
3	KLHL6	0.000585584	0.00406829	0.017134	0.718752	-1.3913	GC down vs PB	0.00129457	0.61965	-1.61381	GC down vs PC	0.253455	0.86212	-1.15993	PB down vs PC
3	KRTCAP2	0.0021721	9.52e-09	1.2e-07	0.449758	-2.22342	GC down vs PB	4.75e-09	0.371487	-2.69188	GC down vs PC	0.0595277	0.825971	-1.2107	PB down vs PC
3	LARP1B	0.0303355	5.13e-08	1.92e-07	0.575054	-1.73897	GC down vs PB	4.65e-08	0.543503	-1.83992	GC down vs PC	0.417431	0.945133	-1.05805	PB down vs PC
3	LAX1	0.00353586	3.08e-05	0.000156568	0.502293	-1.99087	GC down vs PB	1.41e-05	0.426474	-2.34481	GC down vs PC	0.272853	0.849054	-1.17778	PB down vs PC
3	LDLRAP1	0.379933	1.29e-05	9.52e-05	0.727529	-1.37451	GC down vs PB	5.38e-06	0.666387	-1.50063	GC down vs PC	0.185514	0.915958	-1.09175	PB down vs PC
3	LIME1	4.68e-05	1.3e-09	7.43e-09	0.34098	-2.93272	GC down vs PB	1.07e-09	0.296032	-3.37801	GC down vs PC	0.200267	0.868181	-1.15183	PB down vs PC
3	LMO4	0.0236529	1.4e-05	0.000798974	0.727406	-1.37475	GC down vs PB	3.35e-06	0.592994	-1.68636	GC down vs PC	0.0187963	0.815217	-1.22667	PB down vs PC
3	LMTK3	0.0813103	0.00250022	0.00294228	0.674236	-1.48316	GC down vs PB	0.00165335	0.65448	-1.52793	GC down vs PC	0.798348	0.970698	-1.03019	PB down vs PC
3	LY96	0.124672	1.95e-05	0.000245017	0.592256	-1.68846	GC down vs PB	6.45e-06	0.486043	-2.05743	GC down vs PC	0.102779	0.820663	-1.21853	PB down vs PC
3	MAGEH1	0.4884	0.000573965	0.000623873	0.624515	-1.60124	GC down vs PB	0.000518981	0.618651	-1.61642	GC down vs PC	0.934901	0.990611	-1.00948	PB down vs PC
3	MBNL2	0.00177705	2.43e-10	1.1e-09	0.5046	-1.98177	GC down vs PB	2.5e-10	0.472251	-2.11752	GC down vs PC	0.282908	0.935892	-1.0685	PB down vs PC
3	METTL7A	0.000117387	0.000185039	0.000392626	0.585142	-1.70899	GC down vs PB	0.000115607	0.546288	-1.83054	GC down vs PC	0.584579	0.933599	-1.07112	PB down vs PC
3	MLKL	0.011003	2.13e-07	1.05e-06	0.576902	-1.7334	GC down vs PB	1.47e-07	0.531247	-1.88236	GC down vs PC	0.294255	0.920861	-1.08594	PB down vs PC
3	MORF4L2	0.0112676	3.6e-08	1.02e-06	0.676351	-1.47852	GC down vs PB	1.26e-08	0.58882	-1.69831	GC down vs PC	0.019731	0.870583	-1.14866	PB down vs PC
3	NCRNA00153	0.268552	0.000586467	0.00109668	0.661646	-1.51138	GC down vs PB	0.000342624	0.625785	-1.59799	GC down vs PC	0.607012	0.945801	-1.0573	PB down vs PC
3	NDRG1	0.0266938	0.000387113	0.00615786	0.752863	-1.32826	GC down vs PB	0.000101833	0.635262	-1.57415	GC down vs PC	0.0799403	0.843795	-1.18512	PB down vs PC
3	NDUFB11	0.00278324	5.67e-05	0.000833114	0.742695	-1.34645	GC down vs PB	1.67e-05	0.649513	-1.53962	GC down vs PC	0.0879402	0.874535	-1.14346	PB down vs PC
3	PACAP	0.00233582	1.03e-09	3.74e-09	0.410802	-2.43426	GC down vs PB	1.16e-09	0.38368	-2.60634	GC down vs PC	0.427356	0.933977	-1.07069	PB down vs PC
3	PCMTD1	0.198872	0.00149265	0.00170378	0.608254	-1.64405	GC down vs PB	0.00110224	0.592413	-1.68801	GC down vs PC	0.847219	0.973956	-1.02674	PB down vs PC
3	PGRMC2	0.0366667	6.5e-08	2.77e-07	0.494059	-2.02405	GC down vs PB	5.31e-08	0.453856	-2.20334	GC down vs PC	0.352314	0.918626	-1.08858	PB down vs PC
3	PHACTR1	0.00765513	0.000693723	0.00958862	0.710386	-1.40769	GC down vs PB	0.000183135	0.57511	-1.7388	GC down vs PC	0.0902461	0.809573	-1.23522	PB down vs PC
3	PHGDH	0.00379791	0.000174006	0.000249681	0.654415	-1.52808	GC down vs PB	0.000147672	0.639966	-1.56258	GC down vs PC	0.813472	0.97792	-1.02258	PB down vs PC
3	PLA2G4B	0.0133089	5.78e-05	0.00020771	0.621281	-1.60958	GC down vs PB	2.98e-05	0.566344	-1.76571	GC down vs PC	0.379615	0.911574	-1.097	PB down vs PC
3	PLOD1	1.63e-05	3.25e-06	1.03e-05	0.676774	-1.4776	GC down vs PB	2.4e-06	0.645546	-1.54908	GC down vs PC	0.474095	0.953858	-1.04837	PB down vs PC
3	PRDM15	0.176194	0.00271334	0.0108416	0.707869	-1.41269	GC down vs PB	0.000906432	0.617367	-1.61978	GC down vs PC	0.27544	0.872149	-1.14659	PB down vs PC
3	PRDX4	0.463128	4.32e-07	1.39e-05	0.373462	-2.67765	GC down vs PB	1.32e-07	0.247864	-4.03448	GC down vs PC	0.0245023	0.663692	-1.50672	PB down vs PC
3	PRICKLE1	0.0359966	4.94e-06	1.21e-05	0.554139	-1.8046	GC down vs PB	4.22e-06	0.526311	-1.90002	GC down vs PC	0.60891	0.949782	-1.05287	PB down vs PC
3	PSCD4	0.000280108	5.27e-08	2.3e-07	0.527746	-1.89485	GC down vs PB	4.3e-08	0.488227	-2.04823	GC down vs PC	0.340708	0.925117	-1.08094	PB down vs PC
3	RAB40B	0.0158286	2.39e-08	1.5e-07	0.515463	-1.94	GC down vs PB	1.64e-08	0.463369	-2.15811	GC down vs PC	0.199724	0.898937	-1.11242	PB down vs PC
3	RAB6A	4.65e-06	5.74e-09	1.58e-08	0.645947	-1.54811	GC down vs PB	7.51e-09	0.632078	-1.58208	GC down vs PC	0.638063	0.97853	-1.02194	PB down vs PC
3	RPN2	0.452611	4.38e-12	3.49e-11	0.381021	-2.62453	GC down vs PB	3.5e-12	0.330553	-3.02523	GC down vs PC	0.0520272	0.867545	-1.15268	PB down vs PC
3	RPS6KB2	0.00343848	8.59e-06	4.68e-05	0.662868	-1.5086	GC down vs PB	4.25e-06	0.605769	-1.65079	GC down vs PC	0.259162	0.913862	-1.09426	PB down vs PC
3	SCAMP2	0.239786	0.00114795	0.00483173	0.714115	-1.40034	GC down vs PB	0.000405971	0.635346	-1.57395	GC down vs PC	0.279537	0.889697	-1.12398	PB down vs PC
3	SCYL1	6.16e-05	2.78e-07	1.21e-06	0.661706	-1.51125	GC down vs PB	2.04e-07	0.625366	-1.59906	GC down vs PC	0.342403	0.945083	-1.05811	PB down vs PC
3	SDC1	0.459418	7.03e-09	0.19247	0.921633	-1.08503	GC down vs PB	5.15e-09	0.535499	-1.86742	GC down vs PC	4.34e-08	0.581032	-1.72108	PB down vs PC
3	SDF2L1	0.086087	9.95e-10	6.46e-09	0.363708	-2.74946	GC down vs PB	7.67e-10	0.314124	-3.18346	GC down vs PC	0.156213	0.863669	-1.15785	PB down vs PC
3	SEC61A1	0.00360295	5.78e-10	2.79e-09	0.333803	-2.99578	GC down vs PB	5.5e-10	0.296627	-3.37124	GC down vs PC	0.261304	0.888629	-1.12533	PB down vs PC
3	SFRS17A	0.598449	8.19e-06	2.42e-05	0.686346	-1.45699	GC down vs PB	5.82e-06	0.655161	-1.52634	GC down vs PC	0.495518	0.954564	-1.0476	PB down vs PC
3	SIL1	0.0820982	4.99e-10	2.78e-09	0.3534	-2.82966	GC down vs PB	4.34e-10	0.310709	-3.21844	GC down vs PC	0.198809	0.8792	-1.1374	PB down vs PC
3	SLC17A9	0.742657	0.000722389	0.00814814	0.591474	-1.69069	GC down vs PB	0.000197885	0.439624	-2.27467	GC down vs PC	0.110275	0.743269	-1.34541	PB down vs PC
3	SLC30A7	0.0332852	2.36e-07	7.06e-07	0.559032	-1.78881	GC down vs PB	2.27e-07	0.532327	-1.87855	GC down vs PC	0.540201	0.952229	-1.05017	PB down vs PC
3	SLC35A5	0.0169899	9.46e-07	3.09e-06	0.45696	-2.18838	GC down vs PB	7.64e-07	0.419219	-2.38539	GC down vs PC	0.473966	0.917409	-1.09003	PB down vs PC
3	SLC35B1	0.274542	4.39e-06	2.37e-05	0.595772	-1.6785	GC down vs PB	2.3e-06	0.535767	-1.86648	GC down vs PC	0.262753	0.899283	-1.112	PB down vs PC
3	SLC38A2	0.189488	2.96e-05	4.12e-05	0.586172	-1.70598	GC down vs PB	3.3e-05	0.580155	-1.72368	GC down vs PC	0.918385	0.989735	-1.01037	PB down vs PC
3	SLC7A5	0.00856603	4.66e-05	0.000238324	0.555183	-1.80121	GC down vs PB	2.05e-05	0.479261	-2.08655	GC down vs PC	0.268588	0.863249	-1.15841	PB down vs PC
3	SNORD3A	0.64588	0.000766179	0.00989728	0.711072	-1.40633	GC down vs PB	0.000203968	0.577739	-1.73089	GC down vs PC	0.0961179	0.81249	-1.23079	PB down vs PC
3	SQSTM1	0.435171	0.000308692	0.00147402	0.662908	-1.50851	GC down vs PB	0.000117359	0.584692	-1.7103	GC down vs PC	0.267432	0.882012	-1.13377	PB down vs PC
3	SRM	0.0319554	1.56e-05	0.000137891	0.667299	-1.49858	GC down vs PB	5.96e-06	0.5885	-1.69923	GC down vs PC	0.151806	0.881913	-1.1339	PB down vs PC
3	SRP72	0.0776625	1.23e-06	3.57e-06	0.625899	-1.5977	GC down vs PB	1.06e-06	0.598497	-1.67085	GC down vs PC	0.537937	0.95622	-1.04578	PB down vs PC
3	SRPR	0.0616562	3.17e-09	2.86e-08	0.491229	-2.03571	GC down vs PB	1.95e-09	0.429097	-2.33048	GC down vs PC	0.0949902	0.873518	-1.1448	PB down vs PC
3	SSR1	0.12195	5.29e-09	1.52e-08	0.494739	-2.02127	GC down vs PB	6.69e-09	0.476044	-2.10065	GC down vs PC	0.60344	0.962213	-1.03927	PB down vs PC
3	ST6GAL1	2.58e-05	6.4e-08	5.95e-07	0.582432	-1.71694	GC down vs PB	3.37e-08	0.517123	-1.93378	GC down vs PC	0.115765	0.887868	-1.12629	PB down vs PC
3	STARD5	0.502708	1.67e-06	0.0001009	0.711219	-1.40604	GC down vs PB	4.21e-07	0.5893	-1.69693	GC down vs PC	0.0135176	0.828578	-1.20689	PB down vs PC
3	STT3B	3.8e-05	1.14e-05	0.000194422	0.694233	-1.44044	GC down vs PB	3.54e-06	0.597577	-1.67342	GC down vs PC	0.0715553	0.860773	-1.16175	PB down vs PC
3	SYVN1	0.48787	1.18e-08	5.7e-08	0.658207	-1.51928	GC down vs PB	9.8e-09	0.624992	-1.60002	GC down vs PC	0.287948	0.949537	-1.05314	PB down vs PC
3	TCF25	0.0063458	0.000216636	0.000576194	0.695985	-1.43681	GC down vs PB	0.000114925	0.653061	-1.53125	GC down vs PC	0.473413	0.938327	-1.06573	PB down vs PC
3	TECR	0.000944743	7.93e-07	1.98e-05	0.724196	-1.38084	GC down vs PB	2.53e-07	0.637754	-1.568	GC down vs PC	0.0367789	0.880638	-1.13554	PB down vs PC
3	TM9SF2	0.0352646	3.27e-05	0.000357212	0.688449	-1.45254	GC down vs PB	1.09e-05	0.599264	-1.66871	GC down vs PC	0.120561	0.870456	-1.14882	PB down vs PC
3	TMCO1	0.051649	0.00346895	0.00501537	0.67409	-1.48348	GC down vs PB	0.00187055	0.638033	-1.56732	GC down vs PC	0.661357	0.946509	-1.05651	PB down vs PC
3	TMEM147	0.00269243	0.000177064	0.00541066	0.740468	-1.3505	GC down vs PB	4.32e-05	0.600943	-1.66405	GC down vs PC	0.0414241	0.811571	-1.23218	PB down vs PC
3	TMEM205	0.0113322	0.000975714	0.00466577	0.679683	-1.47127	GC down vs PB	0.000333695	0.58967	-1.69586	GC down vs PC	0.25041	0.867566	-1.15265	PB down vs PC
3	TMEM59	0.00102621	0.000281924	0.00113694	0.594708	-1.6815	GC down vs PB	0.000116551	0.5177	-1.93162	GC down vs PC	0.316151	0.870511	-1.14875	PB down vs PC
3	TMEM85	6.09e-06	1.07e-06	8.55e-05	0.767071	-1.30366	GC down vs PB	2.61e-07	0.657591	-1.5207	GC down vs PC	0.00902536	0.857275	-1.16649	PB down vs PC
3	TPST2	0.240409	3.23e-05	0.000291219	0.595926	-1.67806	GC down vs PB	1.16e-05	0.500427	-1.99829	GC down vs PC	0.148225	0.839746	-1.19084	PB down vs PC
3	TTC38	0.0150478	6.95e-06	2.29e-05	0.666979	-1.4993	GC down vs PB	4.67e-06	0.630766	-1.58537	GC down vs PC	0.445675	0.945705	-1.05741	PB down vs PC
3	TXNDC12	0.846115	0.000224869	0.000738137	0.634492	-1.57606	GC down vs PB	0.000105507	0.574691	-1.74007	GC down vs PC	0.388866	0.905749	-1.10406	PB down vs PC
3	UAP1	0.183849	3.01e-09	2.55e-07	0.543882	-1.83863	GC down vs PB	8.48e-10	0.411863	-2.42799	GC down vs PC	0.00186592	0.757266	-1.32054	PB down vs PC
3	UBE2J1	0.00397708	7.45e-08	3.72e-07	0.469298	-2.13084	GC down vs PB	5.46e-08	0.421499	-2.37249	GC down vs PC	0.284572	0.898148	-1.1134	PB down vs PC
3	USO1	0.329225	2.98e-07	7.11e-07	0.599352	-1.66847	GC down vs PB	3.36e-07	0.58265	-1.7163	GC down vs PC	0.6871	0.972133	-1.02867	PB down vs PC
3	WIPI1	0.00104778	9.62e-08	8.65e-07	0.494671	-2.02155	GC down vs PB	5.04e-08	0.423654	-2.36041	GC down vs PC	0.124943	0.856438	-1.16763	PB down vs PC
3	YIPF3	0.258258	0.000468818	0.00220117	0.660078	-1.51497	GC down vs PB	0.000172573	0.577491	-1.73163	GC down vs PC	0.266038	0.874883	-1.14301	PB down vs PC
3	YIPF6	0.0106816	2.02e-05	0.000110335	0.661554	-1.51159	GC down vs PB	9.28e-06	0.599412	-1.6683	GC down vs PC	0.255406	0.906066	-1.10367	PB down vs PC
3	ZFP36	0.00064392	1.93e-10	2.65e-09	0.388571	-2.57353	GC down vs PB	1.06e-10	0.315031	-3.17429	GC down vs PC	0.0274535	0.810742	-1.23344	PB down vs PC
3	ZNF215	0.00402056	2.23e-05	0.00361658	0.722276	-1.38451	GC down vs PB	4.88e-06	0.535721	-1.86664	GC down vs PC	0.00658961	0.741713	-1.34823	PB down vs PC
3	ZNF275	0.000414229	7.31e-06	4.67e-05	0.616456	-1.62218	GC down vs PB	3.39e-06	0.548848	-1.822	GC down vs PC	0.21765	0.890329	-1.12318	PB down vs PC

## Sheet: Cluster 4
Supplementary Table 1: Genes associated with cluster 4 in Figure 2A.
Cluster ID	ID	p-value(Sample)	p-value(Gc vs PC vs PB)	p-value(GC vs. PB)	Ratio(GC vs. PB)	Fold-Change(GC vs. PB)	Fold-Change(GC vs. PB)	p-value(GC vs. PC)	Ratio(GC vs. PC)	Fold-Change(GC vs. PC)	Fold-Change(GC vs. PC)	p-value(PB vs. PC)	Ratio(PB vs. PC)	Fold-Change(PB vs. PC)	Fold-Change(PB vs. PC)
7	ANP32A	0.172493	0.00019353	0.000659041	1.56199	1.56199	GC up vs PB	9.05e-05	1.72278	1.72278	GC up vs PC	0.378577	1.10294	1.10294	PB up vs PC
7	AP1S2	0.179218	0.00404408	0.0219681	1.43091	1.43091	GC up vs PB	0.00120045	1.731	1.731	GC up vs PC	0.19939	1.20972	1.20972	PB up vs PC
7	APBB1IP	0.00400672	1.96e-08	1.79e-06	1.70841	1.70841	GC up vs PB	5.18e-09	2.22777	2.22777	GC up vs PC	0.00297013	1.304	1.304	PB up vs PC
7	ARID4B	8.82e-07	1.64e-08	3.51e-07	1.37088	1.37088	GC up vs PB	6.49e-09	1.51118	1.51118	GC up vs PC	0.0269202	1.10234	1.10234	PB up vs PC
7	BCL11A	0.135057	3.42e-08	6.96e-07	1.86861	1.86861	GC up vs PB	1.34e-08	2.27075	2.27075	GC up vs PC	0.0326149	1.21521	1.21521	PB up vs PC
7	BIRC3	0.0901221	0.000335257	0.00252062	1.33872	1.33872	GC up vs PB	0.00010707	1.50756	1.50756	GC up vs PC	0.170468	1.12613	1.12613	PB up vs PC
7	BIVM	0.0857519	1.48e-06	1.92e-05	1.37935	1.37935	GC up vs PB	5.66e-07	1.52539	1.52539	GC up vs PC	0.089204	1.10587	1.10587	PB up vs PC
7	BTG1	0.0222772	4.05e-07	0.00012625	1.51256	1.51256	GC up vs PB	8.61e-08	2.08036	2.08036	GC up vs PC	0.00149159	1.37539	1.37539	PB up vs PC
7	CALM3	3.81e-06	3.1e-05	0.00118149	1.41527	1.41527	GC up vs PB	7.69e-06	1.74836	1.74836	GC up vs PC	0.0309459	1.23536	1.23536	PB up vs PC
7	CCDC58	0.0513141	5.68e-05	0.00213402	1.39758	1.39758	GC up vs PB	1.39e-05	1.73573	1.73573	GC up vs PC	0.032408	1.24195	1.24195	PB up vs PC
7	CD19	4.77e-05	1.71e-08	7.44e-07	1.76193	1.76193	GC up vs PB	5.42e-09	2.20686	2.20686	GC up vs PC	0.00879669	1.25252	1.25252	PB up vs PC
7	CD52	0.0484599	5.79e-05	0.00272293	1.60058	1.60058	GC up vs PB	1.37e-05	2.22551	2.22551	GC up vs PC	0.0256344	1.39044	1.39044	PB up vs PC
7	CD58	0.471858	0.00047734	0.000340387	1.59559	1.59559	GC up vs PB	0.00070714	1.54082	1.54082	GC up vs PC	0.745616	0.965671	-1.03555	PB down vs PC
7	CENPV	0.000314728	2.34e-08	3.62e-07	1.51477	1.51477	GC up vs PB	1.03e-08	1.69662	1.69662	GC up vs PC	0.0477042	1.12005	1.12005	PB up vs PC
7	CP110	0.0149072	0.00091208	0.00472677	1.43583	1.43583	GC up vs PB	0.000304827	1.64928	1.64928	GC up vs PC	0.232891	1.14866	1.14866	PB up vs PC
7	CSTF2	0.00304288	6.74e-05	0.00119642	1.32343	1.32343	GC up vs PB	1.88e-05	1.52139	1.52139	GC up vs PC	0.0720924	1.14958	1.14958	PB up vs PC
7	CYB5B	0.0774145	2.88e-05	0.000578247	1.62339	1.62339	GC up vs PB	8.15e-06	2.04626	2.04626	GC up vs PC	0.061846	1.26049	1.26049	PB up vs PC
7	DIMT1L	0.0183665	0.000250994	0.00272169	1.43464	1.43464	GC up vs PB	7.35e-05	1.70069	1.70069	GC up vs PC	0.119099	1.18545	1.18545	PB up vs PC
7	DMXL1	0.0298656	0.000917406	0.00298572	1.45106	1.45106	GC up vs PB	0.000370424	1.60664	1.60664	GC up vs PC	0.360467	1.10722	1.10722	PB up vs PC
7	DNAJA2	0.605217	3.73e-05	0.00120994	1.46113	1.46113	GC up vs PB	9.45e-06	1.82507	1.82507	GC up vs PC	0.037204	1.24908	1.24908	PB up vs PC
7	DOCK10	0.000325797	2.33e-05	0.00116945	1.68571	1.68571	GC up vs PB	5.6e-06	2.36395	2.36395	GC up vs PC	0.0225881	1.40234	1.40234	PB up vs PC
7	DTX1	0.0282188	7.54e-05	0.0224997	1.39191	1.39191	GC up vs PB	1.75e-05	2.15221	2.15221	GC up vs PC	0.00407536	1.54622	1.54622	PB up vs PC
7	ECHDC2	1.33e-07	1.02e-05	0.00015742	1.38982	1.38982	GC up vs PB	3.27e-06	1.58055	1.58055	GC up vs PC	0.0795305	1.13723	1.13723	PB up vs PC
7	ELF4	0.442103	2.19e-06	6.26e-05	1.43303	1.43303	GC up vs PB	6.44e-07	1.67933	1.67933	GC up vs PC	0.0346796	1.17188	1.17188	PB up vs PC
7	ETS1	0.216773	0.000361371	0.00352136	1.3415	1.3415	GC up vs PB	0.000106422	1.54071	1.54071	GC up vs PC	0.131187	1.1485	1.1485	PB up vs PC
7	EVL	1.27e-05	9.9e-05	0.00364248	1.43095	1.43095	GC up vs PB	2.39e-05	1.83084	1.83084	GC up vs PC	0.0338189	1.27946	1.27946	PB up vs PC
7	EXOSC3	0.0343093	6.58e-05	0.000452469	1.56325	1.56325	GC up vs PB	2.47e-05	1.79855	1.79855	GC up vs PC	0.196051	1.15053	1.15053	PB up vs PC
7	EXOSC7	0.0370921	6.31e-06	9.46e-05	1.34849	1.34849	GC up vs PB	2.11e-06	1.50644	1.50644	GC up vs PC	0.0809291	1.11713	1.11713	PB up vs PC
7	EZR	0.00492197	8.82e-05	0.000575496	1.4708	1.4708	GC up vs PB	3.3e-05	1.66096	1.66096	GC up vs PC	0.205291	1.12929	1.12929	PB up vs PC
7	FAM65B	0.000620403	1.45e-06	2.53e-05	1.96982	1.96982	GC up vs PB	5e-07	2.50663	2.50663	GC up vs PC	0.0614697	1.27252	1.27252	PB up vs PC
7	FASN	0.013509	0.00273262	0.00855947	1.49146	1.49146	GC up vs PB	0.00100121	1.70111	1.70111	GC up vs PC	0.344553	1.14057	1.14057	PB up vs PC
7	FDFT1	1.46e-05	2.04e-06	2.78e-05	1.47727	1.47727	GC up vs PB	7.56e-07	1.67786	1.67786	GC up vs PC	0.0860552	1.13578	1.13578	PB up vs PC
7	FSCN1	0.000860045	1.04e-07	4.81e-07	1.81395	1.81395	GC up vs PB	7.89e-08	1.96528	1.96528	GC up vs PC	0.318445	1.08342	1.08342	PB up vs PC
7	G3BP1	0.229823	0.000156771	0.00169473	1.45306	1.45306	GC up vs PB	4.73e-05	1.71404	1.71404	GC up vs PC	0.120711	1.17961	1.17961	PB up vs PC
7	GBP2	0.108068	1.17e-05	0.00178505	1.5757	1.5757	GC up vs PB	2.55e-06	2.31054	2.31054	GC up vs PC	0.00642108	1.46636	1.46636	PB up vs PC
7	GMFB	0.00749626	4.9e-05	0.000789539	1.33072	1.33072	GC up vs PB	1.42e-05	1.51822	1.51822	GC up vs PC	0.0795709	1.1409	1.1409	PB up vs PC
7	HCP5	0.00479791	2.3e-05	0.0014483	1.49477	1.49477	GC up vs PB	5.37e-06	1.97662	1.97662	GC up vs PC	0.0177037	1.32236	1.32236	PB up vs PC
7	HDGFRP3	0.0067488	1.13e-05	2.43e-05	1.4709	1.4709	GC up vs PB	9.73e-06	1.51632	1.51632	GC up vs PC	0.662654	1.03088	1.03088	PB up vs PC
7	HLA-DMB	0.000158698	1.73e-07	3.8e-06	2.8683	2.8683	GC up vs PB	6.18e-08	4.1263	4.1263	GC up vs PC	0.0366706	1.43859	1.43859	PB up vs PC
7	HLA-DOA	9.9e-05	1.16e-09	4.35e-08	1.94674	1.94674	GC up vs PB	4.12e-10	2.45631	2.45631	GC up vs PC	0.00561131	1.26176	1.26176	PB up vs PC
7	HLA-DQA1	0.0265086	0.00184559	0.00788759	1.59874	1.59874	GC up vs PB	0.000622046	1.9142	1.9142	GC up vs PC	0.266472	1.19732	1.19732	PB up vs PC
7	HMGN2	0.311463	0.00308211	0.0093034	1.4212	1.4212	GC up vs PB	0.00113313	1.59459	1.59459	GC up vs PC	0.352881	1.12201	1.12201	PB up vs PC
7	HNRNPA1L2	0.15616	0.000216082	0.00053414	1.47488	1.47488	GC up vs PB	0.000119892	1.57039	1.57039	GC up vs PC	0.50594	1.06475	1.06475	PB up vs PC
7	HNRNPH3	0.0199892	0.00192078	0.0124822	1.35103	1.35103	GC up vs PB	0.000567999	1.57256	1.57256	GC up vs PC	0.178347	1.16397	1.16397	PB up vs PC
7	HNRPA1P4	0.180289	0.000705018	0.00111715	1.58719	1.58719	GC up vs PB	0.000451017	1.6663	1.6663	GC up vs PC	0.688305	1.04985	1.04985	PB up vs PC
7	HNRPH3	0.00261906	0.00023692	0.00440398	1.34546	1.34546	GC up vs PB	6.17e-05	1.6051	1.6051	GC up vs PC	0.0688593	1.19297	1.19297	PB up vs PC
7	HRK	0.00259641	8.6e-05	0.974391	0.997252	-1.00276	GC down vs PB	0.000102736	1.52004	1.52004	GC up vs PC	9.57e-05	1.52423	1.52423	PB up vs PC
7	HSPH1	0.0578458	6.17e-07	5.51e-06	1.61692	1.61692	GC up vs PB	2.91e-07	1.81801	1.81801	GC up vs PC	0.138574	1.12437	1.12437	PB up vs PC
7	IFNGR1	0.00921376	8.65e-05	0.000243207	1.87616	1.87616	GC up vs PB	4.94e-05	2.07631	2.07631	GC up vs PC	0.472135	1.10668	1.10668	PB up vs PC
7	IL4R	1.03e-05	1.17e-07	8.64e-07	2.27858	2.27858	GC up vs PB	6.67e-08	2.68023	2.68023	GC up vs PC	0.166743	1.17627	1.17627	PB up vs PC
7	IMPDH2	0.000297775	1.58e-07	3.08e-06	1.64983	1.64983	GC up vs PB	5.85e-08	1.94472	1.94472	GC up vs PC	0.0425289	1.17874	1.17874	PB up vs PC
7	KIF5C	0.245427	1.43e-08	3.94e-07	1.39302	1.39302	GC up vs PB	5.23e-09	1.55828	1.55828	GC up vs PC	0.0174845	1.11863	1.11863	PB up vs PC
7	LAT2	0.00827455	6.71e-06	0.00187331	1.29133	1.29133	GC up vs PB	1.43e-06	1.64006	1.64006	GC up vs PC	0.00316786	1.27006	1.27006	PB up vs PC
7	LDHB	0.209397	6.6e-05	0.000268647	1.63548	1.63548	GC up vs PB	3.15e-05	1.82228	1.82228	GC up vs PC	0.334161	1.11422	1.11422	PB up vs PC
7	LTA	5.46e-05	3.02e-08	2.6e-07	3.6178	3.6178	GC up vs PB	1.72e-08	4.69554	4.69554	GC up vs PC	0.123638	1.2979	1.2979	PB up vs PC
7	LTA4H	3.24e-05	1.47e-06	0.000196662	1.33276	1.33276	GC up vs PB	3.32e-07	1.62114	1.62114	GC up vs PC	0.00524639	1.21638	1.21638	PB up vs PC
7	LTB	0.00222223	7.19e-09	1.41e-06	2.70915	2.70915	GC up vs PB	1.71e-09	4.81213	4.81213	GC up vs PC	0.000726182	1.77625	1.77625	PB up vs PC
7	LY75	0.000553035	1.67e-09	6.58e-08	2.07382	2.07382	GC up vs PB	5.81e-10	2.69253	2.69253	GC up vs PC	0.00571764	1.29834	1.29834	PB up vs PC
7	LYN	0.116167	0.0034161	0.0155733	1.32785	1.32785	GC up vs PB	0.00107431	1.51117	1.51117	GC up vs PC	0.238859	1.13806	1.13806	PB up vs PC
7	MASTL	0.117269	0.000648387	0.0202319	1.24288	1.24288	GC up vs PB	0.000156577	1.50132	1.50132	GC up vs PC	0.0400657	1.20794	1.20794	PB up vs PC
7	MCM10	0.017089	0.000211118	0.000693649	1.5219	1.5219	GC up vs PB	9.97e-05	1.66617	1.66617	GC up vs PC	0.389819	1.0948	1.0948	PB up vs PC
7	MED28	0.000103285	1.47e-05	0.0140107	1.2045	1.2045	GC up vs PB	3.4e-06	1.57005	1.57005	GC up vs PC	0.00110736	1.30348	1.30348	PB up vs PC
7	MGC16384	0.00692196	4.52e-07	7.23e-06	1.50513	1.50513	GC up vs PB	1.72e-07	1.71479	1.71479	GC up vs PC	0.0628027	1.13929	1.13929	PB up vs PC
7	MIR155HG	0.00202638	5.23e-05	0.000931541	1.77056	1.77056	GC up vs PB	1.48e-05	2.33515	2.33515	GC up vs PC	0.0714673	1.31888	1.31888	PB up vs PC
7	MMD	0.00251641	2.37e-09	2.33e-08	2.36835	2.36835	GC up vs PB	1.41e-09	2.81029	2.81029	GC up vs PC	0.0787781	1.1866	1.1866	PB up vs PC
7	NCF2	0.0052349	0.000112363	0.000475998	1.73676	1.73676	GC up vs PB	4.98e-05	1.98624	1.98624	GC up vs PC	0.31453	1.14365	1.14365	PB up vs PC
7	PARP14	0.00254293	3.11e-05	0.00769906	1.34908	1.34908	GC up vs PB	6.84e-06	1.8655	1.8655	GC up vs PC	0.00448083	1.38279	1.38279	PB up vs PC
7	PBX3	9.56e-05	1.42e-05	3.34e-05	1.47288	1.47288	GC up vs PB	1.11e-05	1.52892	1.52892	GC up vs PC	0.603829	1.03804	1.03804	PB up vs PC
7	PIK3AP1	0.00301446	0.000144696	0.00329673	1.54762	1.54762	GC up vs PB	3.71e-05	2.01439	2.01439	GC up vs PC	0.0559326	1.30161	1.30161	PB up vs PC
7	PLEKHA2	0.78395	8.08e-06	0.00191825	1.31038	1.31038	GC up vs PB	1.73e-06	1.67725	1.67725	GC up vs PC	0.00385978	1.27997	1.27997	PB up vs PC
7	POTEF	0.246633	0.00300793	0.00570876	1.40379	1.40379	GC up vs PB	0.00139498	1.50377	1.50377	GC up vs PC	0.53272	1.07122	1.07122	PB up vs PC
7	PPP1R9B	0.374514	0.00286114	0.0189769	1.32259	1.32259	GC up vs PB	0.000824429	1.54466	1.54466	GC up vs PC	0.169603	1.16791	1.16791	PB up vs PC
7	RABGAP1L	0.414833	2.94e-05	0.000283818	1.60387	1.60387	GC up vs PB	1.03e-05	1.88876	1.88876	GC up vs PC	0.137685	1.17763	1.17763	PB up vs PC
7	RFC5	0.00654616	1.93e-06	1.03e-05	1.70733	1.70733	GC up vs PB	1.09e-06	1.88934	1.88934	GC up vs PC	0.267437	1.10661	1.10661	PB up vs PC
7	RFX5	0.916716	9.04e-09	8.23e-08	1.84151	1.84151	GC up vs PB	5.29e-09	2.0795	2.0795	GC up vs PC	0.10307	1.12924	1.12924	PB up vs PC
7	RIMS3	8.72e-06	4.39e-06	5.73e-05	1.61363	1.61363	GC up vs PB	1.57e-06	1.89768	1.89768	GC up vs PC	0.0936393	1.17603	1.17603	PB up vs PC
7	RPA1	0.2749	6.76e-06	7.01e-05	1.36975	1.36975	GC up vs PB	2.56e-06	1.51193	1.51193	GC up vs PC	0.124708	1.1038	1.1038	PB up vs PC
7	RPA3	0.155425	0.000653274	0.00161167	1.58419	1.58419	GC up vs PB	0.000316755	1.73478	1.73478	GC up vs PC	0.473718	1.09506	1.09506	PB up vs PC
7	RPL13	0.00667964	2.13e-05	0.000250111	1.348	1.348	GC up vs PB	7.14e-06	1.50506	1.50506	GC up vs PC	0.110637	1.11652	1.11652	PB up vs PC
7	RPL13A	0.00325199	0.000898383	0.00356473	1.37277	1.37277	GC up vs PB	0.000333021	1.51847	1.51847	GC up vs PC	0.300266	1.10613	1.10613	PB up vs PC
7	RPL26	0.0744294	0.00328069	0.0142076	1.37339	1.37339	GC up vs PB	0.00105118	1.57738	1.57738	GC up vs PC	0.251518	1.14853	1.14853	PB up vs PC
7	RPL31	0.241061	0.00270029	0.0248654	1.32848	1.32848	GC up vs PB	0.000732388	1.6021	1.6021	GC up vs PC	0.123951	1.20597	1.20597	PB up vs PC
7	SAMSN1	0.14601	3.89e-05	0.00025278	1.56542	1.56542	GC up vs PB	1.56e-05	1.7798	1.7798	GC up vs PC	0.209794	1.13695	1.13695	PB up vs PC
7	SCD	0.39583	0.00167618	0.0211858	1.38813	1.38813	GC up vs PB	0.000438296	1.74644	1.74644	GC up vs PC	0.0940523	1.25812	1.25812	PB up vs PC
7	SEC61A2	0.20438	0.000168807	0.00370428	1.2936	1.2936	GC up vs PB	4.33e-05	1.51239	1.51239	GC up vs PC	0.0581775	1.16914	1.16914	PB up vs PC
7	SERBP1	0.525465	1.36e-05	0.000141591	1.48054	1.48054	GC up vs PB	4.91e-06	1.68784	1.68784	GC up vs PC	0.125932	1.14001	1.14001	PB up vs PC
7	SLBP	0.0735789	0.000169181	0.000541647	1.56634	1.56634	GC up vs PB	8.3e-05	1.71619	1.71619	GC up vs PC	0.40404	1.09567	1.09567	PB up vs PC
7	SLC15A3	8.63e-05	2.54e-06	0.000123556	1.31038	1.31038	GC up vs PB	6.57e-07	1.51294	1.51294	GC up vs PC	0.0185392	1.15458	1.15458	PB up vs PC
7	SNHG6	0.958263	0.000666412	0.00371264	1.41685	1.41685	GC up vs PB	0.000222901	1.61761	1.61761	GC up vs PC	0.221292	1.14169	1.14169	PB up vs PC
7	SRF	0.0106792	2.85e-05	0.000305681	1.38063	1.38063	GC up vs PB	9.67e-06	1.5524	1.5524	GC up vs PC	0.12268	1.12441	1.12441	PB up vs PC
7	SRRM1	0.568988	2.42e-05	0.000282542	1.37259	1.37259	GC up vs PB	8.09e-06	1.54434	1.54434	GC up vs PC	0.111842	1.12513	1.12513	PB up vs PC
7	SSBP2	0.000211415	1.13e-06	3.74e-06	1.96474	1.96474	GC up vs PB	8.85e-07	2.12238	2.12238	GC up vs PC	0.46392	1.08023	1.08023	PB up vs PC
7	STAP1	0.000895421	0.000288802	0.0105344	1.39097	1.39097	GC up vs PB	6.88e-05	1.81152	1.81152	GC up vs PC	0.0346763	1.30234	1.30234	PB up vs PC
7	TACC1	0.0479443	7.26e-06	0.000137782	1.49552	1.49552	GC up vs PB	2.24e-06	1.76613	1.76613	GC up vs PC	0.0618759	1.18094	1.18094	PB up vs PC
7	TANK	3.83e-05	1.08e-07	2.14e-05	1.292	1.292	GC up vs PB	2.44e-08	1.52416	1.52416	GC up vs PC	0.00174888	1.17969	1.17969	PB up vs PC
7	TCL1A	0.34447	2.22e-06	7.47e-05	1.78793	1.78793	GC up vs PB	6.27e-07	2.34519	2.34519	GC up vs PC	0.0284736	1.31168	1.31168	PB up vs PC
7	TNFRSF10B	0.000280828	8.62e-10	1.32e-08	1.54644	1.54644	GC up vs PB	4.32e-10	1.71904	1.71904	GC up vs PC	0.0293692	1.11162	1.11162	PB up vs PC
7	TPP1	0.00121657	6.7e-06	0.000562908	1.31723	1.31723	GC up vs PB	1.55e-06	1.58648	1.58648	GC up vs PC	0.0113043	1.20441	1.20441	PB up vs PC
7	TRAF1	0.00660781	2.57e-10	3.83e-09	1.62527	1.62527	GC up vs PB	1.35e-10	1.81941	1.81941	GC up vs PC	0.0245492	1.11945	1.11945	PB up vs PC
7	TRAFD1	0.0707714	0.00116985	0.00519466	1.41952	1.41952	GC up vs PB	0.000404668	1.61118	1.61118	GC up vs PC	0.265453	1.13502	1.13502	PB up vs PC
7	VAV2	0.00189493	7.62e-07	1.51e-05	1.38283	1.38283	GC up vs PB	2.62e-07	1.55353	1.55353	GC up vs PC	0.0497061	1.12344	1.12344	PB up vs PC
7	WEE1	0.1841	6.29e-07	4.39e-06	2.58753	2.58753	GC up vs PB	3.34e-07	3.16017	3.16017	GC up vs PC	0.190625	1.22131	1.22131	PB up vs PC
7	ZNF680	0.387473	0.000766531	0.00646512	1.37029	1.37029	GC up vs PB	0.000223886	1.6004	1.6004	GC up vs PC	0.146547	1.16793	1.16793	PB up vs PC

## Sheet: Cluster 5
Supplementary Table 1: Genes associated with cluster 5 in Figure 2A.
Cluster ID	ID	p-value(Sample)	p-value(Gc vs PC vs PB)	p-value(GC vs. PB)	Ratio(GC vs. PB)	Fold-Change(GC vs. PB)	Fold-Change(GC vs. PB)	p-value(GC vs. PC)	Ratio(GC vs. PC)	Fold-Change(GC vs. PC)	Fold-Change(GC vs. PC)	p-value(PB vs. PC)	Ratio(PB vs. PC)	Fold-Change(PB vs. PC)	Fold-Change(PB vs. PC)
8	2009-09-01	0.003964	1.25e-05	8.81e-05	1.70579	1.70579	GC up vs PB	5.28e-06	1.96898	1.96898	GC up vs PC	0.193764	1.15429	1.15429	PB up vs PC
8	ACTG1	0.566097	0.00060122	0.000683132	1.62614	1.62614	GC up vs PB	0.000517783	1.6504	1.6504	GC up vs PC	0.902171	1.01492	1.01492	PB up vs PC
8	ACTR2	0.000245649	1.31e-06	2.6e-06	1.50325	1.50325	GC up vs PB	1.51e-06	1.52913	1.52913	GC up vs PC	0.7812	1.01722	1.01722	PB up vs PC
8	ACTR3	0.0727772	4.97e-07	1.94e-06	1.65679	1.65679	GC up vs PB	3.74e-07	1.76709	1.76709	GC up vs PC	0.391056	1.06657	1.06657	PB up vs PC
8	ADCY3	0.0740273	5.58e-06	1.75e-05	1.93677	1.93677	GC up vs PB	3.96e-06	2.10588	2.10588	GC up vs PC	0.473095	1.08731	1.08731	PB up vs PC
8	AICDA	0.000207656	4.26e-11	6.13e-10	3.48985	3.48985	GC up vs PB	2.38e-11	4.59198	4.59198	GC up vs PC	0.0179744	1.31581	1.31581	PB up vs PC
8	BTF3	0.415972	9.22e-05	0.00039423	1.48197	1.48197	GC up vs PB	4.15e-05	1.62773	1.62773	GC up vs PC	0.314303	1.09836	1.09836	PB up vs PC
8	CCDC106	0.173375	0.000239186	0.000535853	1.73184	1.73184	GC up vs PB	0.000139501	1.87572	1.87572	GC up vs PC	0.54907	1.08308	1.08308	PB up vs PC
8	CCDC109B	0.0505155	3.64e-05	0.000346531	1.53459	1.53459	GC up vs PB	1.27e-05	1.78364	1.78364	GC up vs PC	0.139838	1.16229	1.16229	PB up vs PC
8	CCL17	0.00109559	0.000329683	0.000319754	2.11462	2.11462	GC up vs PB	0.000366128	2.09286	2.09286	GC up vs PC	0.951842	0.989712	-1.01039	PB down vs PC
8	CCL22	9.32e-06	3.69e-06	1.45e-05	3.24378	3.24378	GC up vs PB	2.35e-06	3.88822	3.88822	GC up vs PC	0.377242	1.19867	1.19867	PB up vs PC
8	CCNF	0.000934936	4.95e-05	0.000330162	1.55597	1.55597	GC up vs PB	1.92e-05	1.77561	1.77561	GC up vs PC	0.203282	1.14116	1.14116	PB up vs PC
8	CD22	0.0948151	4.7e-08	1.07e-06	1.81594	1.81594	GC up vs PB	1.74e-08	2.2116	2.2116	GC up vs PC	0.0287441	1.21788	1.21788	PB up vs PC
8	CENPF	0.258277	0.00053182	0.00144768	1.80138	1.80138	GC up vs PB	0.000250187	2.03896	2.03896	GC up vs PC	0.439491	1.13189	1.13189	PB up vs PC
8	CIT	0.330965	0.00036793	0.00111191	1.42724	1.42724	GC up vs PB	0.000170717	1.54256	1.54256	GC up vs PC	0.408559	1.0808	1.0808	PB up vs PC
8	CMAS	0.0805728	2.61e-05	4.39e-05	1.47244	1.47244	GC up vs PB	2.5e-05	1.50117	1.50117	GC up vs PC	0.792386	1.01951	1.01951	PB up vs PC
8	CYBASC3	0.0368804	8.44e-06	1.23e-05	1.68195	1.68195	GC up vs PB	1.06e-05	1.69252	1.69252	GC up vs PC	0.943562	1.00628	1.00628	PB up vs PC
8	DFNA5	0.0341741	1.23e-05	1.67e-05	2.3798	2.3798	GC up vs PB	1.57e-05	2.39014	2.39014	GC up vs PC	0.977137	1.00435	1.00435	PB up vs PC
8	ENO1	1.08e-06	0.000131999	0.000106276	1.62988	1.62988	GC up vs PB	0.000211532	1.57984	1.57984	GC up vs PC	0.75627	0.969301	-1.03167	PB down vs PC
8	EPS15	0.00163429	1.94e-05	4.8e-05	1.7169	1.7169	GC up vs PB	1.43e-05	1.82105	1.82105	GC up vs PC	0.570258	1.06066	1.06066	PB up vs PC
8	FABP5	0.0477035	0.000314295	0.000285039	1.5918	1.5918	GC up vs PB	0.000378063	1.57086	1.57086	GC up vs PC	0.899739	0.986849	-1.01333	PB down vs PC
8	FABP5L2	0.075627	0.00377938	0.00232617	1.58727	1.58727	GC up vs PB	0.00447318	1.52728	1.52728	GC up vs PC	0.771091	0.962211	-1.03927	PB down vs PC
8	FABP5L3	0.0105958	0.000655764	0.000952726	1.47361	1.47361	GC up vs PB	0.000452825	1.52287	1.52287	GC up vs PC	0.741909	1.03343	1.03343	PB up vs PC
8	FAM105B	0.00697781	0.000179673	0.000216755	1.52176	1.52176	GC up vs PB	0.000177201	1.53453	1.53453	GC up vs PC	0.927855	1.0084	1.0084	PB up vs PC
8	FAM111A	0.255438	0.000607191	0.00274642	1.37144	1.37144	GC up vs PB	0.000221479	1.52064	1.52064	GC up vs PC	0.271744	1.10879	1.10879	PB up vs PC
8	FAS	0.164777	7.81e-10	3.56e-09	1.56065	1.56065	GC up vs PB	7.63e-10	1.63328	1.63328	GC up vs PC	0.292494	1.04654	1.04654	PB up vs PC
8	FCRL3	0.00180745	3.9e-08	5.26e-07	1.68474	1.68474	GC up vs PB	1.78e-08	1.93086	1.93086	GC up vs PC	0.0630832	1.14609	1.14609	PB up vs PC
8	FKSG30	0.22602	0.00417732	0.00412798	1.57894	1.57894	GC up vs PB	0.00293363	1.61322	1.61322	GC up vs PC	0.878999	1.02171	1.02171	PB up vs PC
8	GGCT	0.170882	5.19e-07	4.6e-06	1.78318	1.78318	GC up vs PB	2.48e-07	2.04895	2.04895	GC up vs PC	0.139052	1.14904	1.14904	PB up vs PC
8	GINS2	0.0373144	2.42e-06	6.91e-06	1.87184	1.87184	GC up vs PB	1.98e-06	1.99474	1.99474	GC up vs PC	0.534694	1.06566	1.06566	PB up vs PC
8	GNG8	0.00918984	4.68e-05	0.00010213	1.71246	1.71246	GC up vs PB	3.4e-05	1.81058	1.81058	GC up vs PC	0.613974	1.0573	1.0573	PB up vs PC
8	GRHPR	0.328468	4.54e-10	1.67e-09	2.01937	2.01937	GC up vs PB	5.31e-10	2.12756	2.12756	GC up vs PC	0.41914	1.05357	1.05357	PB up vs PC
8	HDAC1	0.0966237	1.14e-07	8.63e-07	2.09471	2.09471	GC up vs PB	6.42e-08	2.42886	2.42886	GC up vs PC	0.160611	1.15952	1.15952	PB up vs PC
8	HLA-DPB1	0.000590088	7.88e-09	1.08e-07	2.18818	2.18818	GC up vs PB	3.83e-09	2.65527	2.65527	GC up vs PC	0.0508359	1.21346	1.21346	PB up vs PC
8	HMHB1	0.173035	4.52e-08	1.06e-07	1.54957	1.54957	GC up vs PB	5.94e-08	1.57721	1.57721	GC up vs PC	0.736103	1.01784	1.01784	PB up vs PC
8	HNRPA1L-2	0.118069	0.000133193	0.000214349	1.73969	1.73969	GC up vs PB	0.00010674	1.80757	1.80757	GC up vs PC	0.753272	1.03902	1.03902	PB up vs PC
8	HSPA8	9.54e-06	4.09e-07	1.74e-06	1.50948	1.50948	GC up vs PB	2.96e-07	1.59711	1.59711	GC up vs PC	0.354034	1.05805	1.05805	PB up vs PC
8	HVCN1	0.683161	2.67e-07	1.64e-06	1.4333	1.4333	GC up vs PB	1.6e-07	1.53036	1.53036	GC up vs PC	0.220634	1.06772	1.06772	PB up vs PC
8	IRF8	0.0300101	1.31e-07	1.06e-06	3.1799	3.1799	GC up vs PB	7.12e-08	4.05401	4.05401	GC up vs PC	0.147968	1.27489	1.27489	PB up vs PC
8	KHDRBS1	0.0038136	3.23e-06	8.16e-06	1.64926	1.64926	GC up vs PB	2.81e-06	1.72244	1.72244	GC up vs PC	0.599583	1.04437	1.04437	PB up vs PC
8	KYNU	0.0983886	1.46e-08	4.11e-08	2.55647	2.55647	GC up vs PB	1.77e-08	2.69829	2.69829	GC up vs PC	0.609347	1.05548	1.05548	PB up vs PC
8	LRPPRC	0.204535	2.74e-06	1.44e-05	1.53809	1.53809	GC up vs PB	1.52e-06	1.67107	1.67107	GC up vs PC	0.272266	1.08646	1.08646	PB up vs PC
8	LYL1	0.630353	0.000139417	0.000450483	1.57656	1.57656	GC up vs PB	6.95e-05	1.72642	1.72642	GC up vs PC	0.404464	1.09506	1.09506	PB up vs PC
8	MAP3K8	0.24335	1.88e-07	5.62e-07	1.68305	1.68305	GC up vs PB	1.83e-07	1.75691	1.75691	GC up vs PC	0.541642	1.04388	1.04388	PB up vs PC
8	MAP4K2	7.04e-07	1.56e-05	0.00020194	1.41656	1.41656	GC up vs PB	5.16e-06	1.61427	1.61427	GC up vs PC	0.0985197	1.13958	1.13958	PB up vs PC
8	MCM2	0.037084	5.01e-06	6.3e-06	1.9881	1.9881	GC up vs PB	7.74e-06	1.96613	1.96613	GC up vs PC	0.920135	0.988947	-1.01118	PB down vs PC
8	MCM6	0.196403	1.96e-05	2.3e-05	2.08774	2.08774	GC up vs PB	2.75e-05	2.06442	2.06442	GC up vs PC	0.932167	0.98883	-1.0113	PB down vs PC
8	MIR21	0.128684	3.55e-06	9.78e-06	1.81253	1.81253	GC up vs PB	2.87e-06	1.92482	1.92482	GC up vs PC	0.547271	1.06195	1.06195	PB up vs PC
8	MS4A1	0.0498113	2.03e-09	2.31e-08	3.08292	3.08292	GC up vs PB	1.13e-09	3.92439	3.92439	GC up vs PC	0.0591891	1.27295	1.27295	PB up vs PC
8	MSH6	0.932981	3.4e-06	1.05e-05	1.66763	1.66763	GC up vs PB	2.56e-06	1.77036	1.77036	GC up vs PC	0.489467	1.0616	1.0616	PB up vs PC
8	MYB	0.000108039	5.5e-05	6.37e-05	2.43297	2.43297	GC up vs PB	6.74e-05	2.42182	2.42182	GC up vs PC	0.978959	0.995416	-1.00461	PB down vs PC
8	NAP1L1	0.0503894	5.88e-07	1.7e-06	1.57758	1.57758	GC up vs PB	5.4e-07	1.6418	1.6418	GC up vs PC	0.550335	1.04071	1.04071	PB up vs PC
8	NFKB1	0.00339579	2.61e-08	2.9e-07	1.5439	1.5439	GC up vs PB	1.32e-08	1.70842	1.70842	GC up vs PC	0.0818284	1.10656	1.10656	PB up vs PC
8	NIP7	0.22453	0.000100866	0.000253357	1.7745	1.7745	GC up vs PB	6.07e-05	1.92795	1.92795	GC up vs PC	0.519714	1.08648	1.08648	PB up vs PC
8	NR2C2AP	0.00104757	1.44e-05	5.27e-05	1.42051	1.42051	GC up vs PB	8.44e-06	1.50622	1.50622	GC up vs PC	0.391295	1.06033	1.06033	PB up vs PC
8	NUB1	0.0485972	2.06e-06	9.66e-06	1.56695	1.56695	GC up vs PB	1.24e-06	1.69266	1.69266	GC up vs PC	0.310343	1.08023	1.08023	PB up vs PC
8	NUP93	0.00147483	9.86e-07	3.45e-06	1.49489	1.49489	GC up vs PB	7.58e-07	1.56881	1.56881	GC up vs PC	0.439226	1.04945	1.04945	PB up vs PC
8	PARP15	0.0657168	2.8e-08	3.25e-07	1.40618	1.40618	GC up vs PB	1.39e-08	1.52546	1.52546	GC up vs PC	0.077367	1.08482	1.08482	PB up vs PC
8	PCNA	0.193819	3.58e-06	7.57e-06	1.74883	1.74883	GC up vs PB	3.54e-06	1.80993	1.80993	GC up vs PC	0.707938	1.03494	1.03494	PB up vs PC
8	PEA15	0.0130864	1.01e-06	1.05e-05	2.12203	2.12203	GC up vs PB	4.3e-07	2.60839	2.60839	GC up vs PC	0.115301	1.2292	1.2292	PB up vs PC
8	PFKP	0.00476233	1.36e-07	4.32e-07	1.73101	1.73101	GC up vs PB	1.29e-07	1.817	1.817	GC up vs PC	0.505777	1.04968	1.04968	PB up vs PC
8	POLR3K	0.031562	2.61e-05	9.42e-05	1.75154	1.75154	GC up vs PB	1.46e-05	1.93346	1.93346	GC up vs PC	0.390298	1.10386	1.10386	PB up vs PC
8	PSIP1	0.0840427	1.31e-06	2.78e-06	1.97957	1.97957	GC up vs PB	1.43e-06	2.05028	2.05028	GC up vs PC	0.734657	1.03572	1.03572	PB up vs PC
8	PSMA2	0.165174	0.000106411	0.000271282	1.4505	1.4505	GC up vs PB	6.3e-05	1.53292	1.53292	GC up vs PC	0.511296	1.05682	1.05682	PB up vs PC
8	PTDSS1	0.152485	0.000100268	0.000472838	1.42883	1.42883	GC up vs PB	4.27e-05	1.56733	1.56733	GC up vs PC	0.284135	1.09693	1.09693	PB up vs PC
8	RCC2	0.013089	9.61e-08	7.39e-07	1.89076	1.89076	GC up vs PB	5.45e-08	2.14757	2.14757	GC up vs PC	0.156616	1.13582	1.13582	PB up vs PC
8	RFC4	0.0951316	0.000370909	0.000671212	1.47674	1.47674	GC up vs PB	0.000236074	1.5445	1.5445	GC up vs PC	0.642675	1.04588	1.04588	PB up vs PC
8	RGS10	2.94e-09	1.31e-11	3.65e-10	1.50041	1.50041	GC up vs PB	5.72e-12	1.68505	1.68505	GC up vs PC	0.00254648	1.12306	1.12306	PB up vs PC
8	RNGTT	0.00648181	7.81e-05	0.00043917	1.6861	1.6861	GC up vs PB	3.14e-05	1.95489	1.95489	GC up vs PC	0.24002	1.15941	1.15941	PB up vs PC
8	RPS4Y1	0.204156	0.000524455	0.000825415	1.75699	1.75699	GC up vs PB	0.000352056	1.8544	1.8544	GC up vs PC	0.705709	1.05544	1.05544	PB up vs PC
8	RRM2B	0.0145978	6.45e-06	1.87e-05	1.5257	1.5257	GC up vs PB	4.75e-06	1.60305	1.60305	GC up vs PC	0.509171	1.05069	1.05069	PB up vs PC
8	SAE1	0.000970781	3.33e-05	0.000180638	1.6303	1.6303	GC up vs PB	1.47e-05	1.84261	1.84261	GC up vs PC	0.25499	1.13023	1.13023	PB up vs PC
8	SFRS15	0.439238	0.00145987	0.00335645	1.48579	1.48579	GC up vs PB	0.000666525	1.61791	1.61791	GC up vs PC	0.476823	1.08892	1.08892	PB up vs PC
8	SLC15A4	0.0835672	1.8e-08	4.86e-08	1.68032	1.68032	GC up vs PB	2.24e-08	1.72722	1.72722	GC up vs PC	0.64102	1.02791	1.02791	PB up vs PC
8	SLC41A1	2.89e-05	0.000407561	0.00113729	1.57809	1.57809	GC up vs PB	0.000195164	1.73345	1.73345	GC up vs PC	0.436828	1.09845	1.09845	PB up vs PC
8	STAG3	0.724282	1.83e-06	3.54e-06	1.65862	1.65862	GC up vs PB	2.08e-06	1.69361	1.69361	GC up vs PC	0.789196	1.0211	1.0211	PB up vs PC
8	STX7	0.00925742	0.000257088	0.00052743	1.47764	1.47764	GC up vs PB	0.000157509	1.55468	1.55468	GC up vs PC	0.590479	1.05214	1.05214	PB up vs PC
8	SWAP70	0.780439	9.52e-07	2.31e-06	2.37312	2.37312	GC up vs PB	9.56e-07	2.51698	2.51698	GC up vs PC	0.649166	1.06062	1.06062	PB up vs PC
8	SYT11	1.23e-05	1.05e-09	2.92e-08	1.60988	1.60988	GC up vs PB	4.13e-10	1.86897	1.86897	GC up vs PC	0.00956243	1.16093	1.16093	PB up vs PC
8	TACC3	0.00881974	0.000622029	0.0030074	1.66345	1.66345	GC up vs PB	0.000220512	1.98109	1.98109	GC up vs PC	0.254623	1.19095	1.19095	PB up vs PC
8	TCTN1	0.00028845	5.87e-10	6.05e-09	3.64672	3.64672	GC up vs PB	3.58e-10	4.69489	4.69489	GC up vs PC	0.0605166	1.28743	1.28743	PB up vs PC
8	TESC	0.00050071	0.000240138	0.000213532	1.93849	1.93849	GC up vs PB	0.000309144	1.89239	1.89239	GC up vs PC	0.868498	0.976216	-1.02436	PB down vs PC
8	TFDP1	0.0474517	3.54e-05	7.08e-05	1.7051	1.7051	GC up vs PB	2.84e-05	1.78303	1.78303	GC up vs PC	0.67284	1.0457	1.0457	PB up vs PC
8	TIMELESS	0.32955	0.000928634	0.000934622	1.537	1.537	GC up vs PB	0.000832998	1.54566	1.54566	GC up vs PC	0.959356	1.00564	1.00564	PB up vs PC
8	TMOD1	0.0178867	2.4e-08	1e-07	2.88635	2.88635	GC up vs PB	2.12e-08	3.2437	3.2437	GC up vs PC	0.360983	1.12381	1.12381	PB up vs PC
8	TNFAIP3	7.2e-05	4.95e-07	1.79e-06	1.6482	1.6482	GC up vs PB	3.92e-07	1.7476	1.7476	GC up vs PC	0.427561	1.06031	1.06031	PB up vs PC
8	TOP2A	0.0275747	0.00305715	0.00386027	1.89681	1.89681	GC up vs PB	0.00185243	2.02203	2.02203	GC up vs PC	0.744507	1.06602	1.06602	PB up vs PC
8	TSPAN33	2.14e-07	1.12e-10	1.94e-09	1.75614	1.75614	GC up vs PB	5.62e-11	2.01556	2.01556	GC up vs PC	0.0146937	1.14772	1.14772	PB up vs PC
8	TUBB4Q	0.0268376	0.00132159	0.00169829	1.69399	1.69399	GC up vs PB	0.000902351	1.76419	1.76419	GC up vs PC	0.779792	1.04144	1.04144	PB up vs PC
8	TYMS	0.103126	0.000555747	0.000502539	1.89391	1.89391	GC up vs PB	0.000607463	1.86967	1.86967	GC up vs PC	0.932931	0.9872	-1.01297	PB down vs PC
8	UBAC2	0.0154332	2.04e-06	3.07e-05	1.59946	1.59946	GC up vs PB	7.28e-07	1.87756	1.87756	GC up vs PC	0.0758882	1.17387	1.17387	PB up vs PC
8	UBE2E1	0.589197	9.91e-06	4.54e-05	1.4228	1.4228	GC up vs PB	5.31e-06	1.52394	1.52394	GC up vs PC	0.312721	1.07108	1.07108	PB up vs PC
8	VIL2	0.00782024	0.000665901	0.0014156	1.47058	1.47058	GC up vs PB	0.000351959	1.56793	1.56793	GC up vs PC	0.539239	1.0662	1.0662	PB up vs PC
8	VWCE	7.44e-06	1.06e-08	2.32e-08	1.81433	1.81433	GC up vs PB	1.63e-08	1.83987	1.83987	GC up vs PC	0.828019	1.01408	1.01408	PB up vs PC
8	WRNIP1	0.211944	7.95e-06	5.41e-05	1.41132	1.41132	GC up vs PB	3.56e-06	1.53926	1.53926	GC up vs PC	0.202531	1.09066	1.09066	PB up vs PC
8	ZC3H12D	0.390063	1.5e-05	4.99e-05	1.7548	1.7548	GC up vs PB	9.34e-06	1.9113	1.9113	GC up vs PC	0.432199	1.08919	1.08919	PB up vs PC
8	ZCCHC7	0.546533	0.000174706	0.000621805	1.63345	1.63345	GC up vs PB	8.07e-05	1.82395	1.82395	GC up vs PC	0.364894	1.11662	1.11662	PB up vs PC
8	ZNF318	0.0505498	2.96e-08	7.3e-07	1.8709	1.8709	GC up vs PB	1.09e-08	2.30601	2.30601	GC up vs PC	0.0237343	1.23257	1.23257	PB up vs PC

## Sheet: Cluster 6
Supplementary Table 1: Genes associated with cluster 6 in Figure 2A.
Cluster ID	ID	p-value(Sample)	p-value(Gc vs PC vs PB)	p-value(GC vs. PB)	Ratio(GC vs. PB)	Fold-Change(GC vs. PB)	Fold-Change(GC vs. PB)	p-value(GC vs. PC)	Ratio(GC vs. PC)	Fold-Change(GC vs. PC)	Fold-Change(GC vs. PC)	p-value(PB vs. PC)	Ratio(PB vs. PC)	Fold-Change(PB vs. PC)	Fold-Change(PB vs. PC)
9	AFF3	0.00435457	2.79e-11	6.37e-11	2.06765	2.06765	GC up vs PB	5.45e-11	2.08185	2.08185	GC up vs PC	0.899293	1.00687	1.00687	PB up vs PC
9	ALOX5AP	0.341276	0.000273625	0.00056526	1.48828	1.48828	GC up vs PB	0.000165505	1.56922	1.56922	GC up vs PC	0.584751	1.05439	1.05439	PB up vs PC
9	AMY1A	0.20499	0.00020848	0.000463665	1.62799	1.62799	GC up vs PB	0.000124315	1.74313	1.74313	GC up vs PC	0.55706	1.07073	1.07073	PB up vs PC
9	ANKLE2	0.0511269	0.000156998	0.000450587	1.46877	1.46877	GC up vs PB	8.27e-05	1.57444	1.57444	GC up vs PC	0.449223	1.07195	1.07195	PB up vs PC
9	ANP32B	0.213031	0.000152136	0.000200245	1.53975	1.53975	GC up vs PB	0.000141995	1.56237	1.56237	GC up vs PC	0.876955	1.01469	1.01469	PB up vs PC
9	AP1B1	2.05e-05	1.76e-10	9.5e-10	1.55709	1.55709	GC up vs PB	1.63e-10	1.63875	1.63875	GC up vs PC	0.199576	1.05245	1.05245	PB up vs PC
9	ARHGAP17	0.829817	2.2e-08	3.43e-08	1.6112	1.6112	GC up vs PB	4.5e-08	1.59738	1.59738	GC up vs PC	0.870595	0.991425	-1.00865	PB down vs PC
9	ARL2	2.65e-07	1.52e-06	8.92e-06	1.93827	1.93827	GC up vs PB	8.31e-07	2.21102	2.21102	GC up vs PC	0.239538	1.14071	1.14071	PB up vs PC
9	ARPC5	0.000534115	5.26e-06	1.46e-05	1.63385	1.63385	GC up vs PB	4.07e-06	1.72255	1.72255	GC up vs PC	0.535095	1.05429	1.05429	PB up vs PC
9	ATIC	0.00275914	1.51e-07	3.94e-07	1.6388	1.6388	GC up vs PB	1.66e-07	1.69018	1.69018	GC up vs PC	0.634538	1.03136	1.03136	PB up vs PC
9	AURKA	0.0348635	0.00109799	0.00103987	1.61732	1.61732	GC up vs PB	0.00101511	1.61948	1.61948	GC up vs PC	0.991491	1.00133	1.00133	PB up vs PC
9	BATF3	0.000908281	3.61e-05	4.36e-05	2.22421	2.22421	GC up vs PB	4.5e-05	2.2194	2.2194	GC up vs PC	0.988612	0.997841	-1.00216	PB down vs PC
9	BCL2A1	0.213703	0.000255464	0.000244274	1.84038	1.84038	GC up vs PB	0.00030057	1.81736	1.81736	GC up vs PC	0.9261	0.987489	-1.01267	PB down vs PC
9	BCL6	0.10714	2.19e-07	3.88e-07	3.0311	3.0311	GC up vs PB	3.29e-07	3.0709	3.0709	GC up vs PC	0.928432	1.01313	1.01313	PB up vs PC
9	BRDG1	0.100256	0.000261255	0.00273419	1.34751	1.34751	GC up vs PB	7.7e-05	1.54842	1.54842	GC up vs PC	0.123328	1.14909	1.14909	PB up vs PC
9	BZW2	0.000570843	4.08e-06	7.87e-06	1.72972	1.72972	GC up vs PB	4.29e-06	1.77671	1.77671	GC up vs PC	0.766046	1.02716	1.02716	PB up vs PC
9	CCDC28B	0.10359	2.18e-08	2.81e-08	2.29352	2.29352	GC up vs PB	5.58e-08	2.20937	2.20937	GC up vs PC	0.681121	0.96331	-1.03809	PB down vs PC
9	CCNA2	0.0169325	0.00350902	0.00193266	1.51293	1.51293	GC up vs PB	0.00490749	1.44195	1.44195	GC up vs PC	0.678876	0.953083	-1.04923	PB down vs PC
9	CCNB1	0.294894	0.00108089	0.000992905	1.63492	1.63492	GC up vs PB	0.00103324	1.63127	1.63127	GC up vs PC	0.985941	0.997764	-1.00224	PB down vs PC
9	CCND3	0.651012	9.5e-05	6.14e-05	2.29491	2.29491	GC up vs PB	0.000216693	2.09135	2.09135	GC up vs PC	0.56875	0.911301	-1.09733	PB down vs PC
9	CCR7	3.57e-05	8.24e-05	0.000102307	2.26273	2.26273	GC up vs PB	8.89e-05	2.28704	2.28704	GC up vs PC	0.949013	1.01074	1.01074	PB up vs PC
9	CD24	0.332178	7.99e-10	1.4e-09	2.5111	2.5111	GC up vs PB	1.77e-09	2.47746	2.47746	GC up vs PC	0.870863	0.986604	-1.01358	PB down vs PC
9	CD69	0.0779923	0.000168108	0.00044646	1.65647	1.65647	GC up vs PB	9.2e-05	1.80312	1.80312	GC up vs PC	0.480727	1.08853	1.08853	PB up vs PC
9	CD79B	0.00113278	2.85e-05	0.000119827	1.54621	1.54621	GC up vs PB	1.45e-05	1.68984	1.68984	GC up vs PC	0.332872	1.09289	1.09289	PB up vs PC
9	CD83	0.41981	2.04e-11	5.88e-11	3.40893	3.40893	GC up vs PB	3.25e-11	3.56526	3.56526	GC up vs PC	0.622758	1.04586	1.04586	PB up vs PC
9	CD86	0.195737	2.04e-06	8.05e-06	1.45988	1.45988	GC up vs PB	1.36e-06	1.54321	1.54321	GC up vs PC	0.377706	1.05708	1.05708	PB up vs PC
9	CDC45L	0.0341742	0.00063495	0.00069432	1.81013	1.81013	GC up vs PB	0.000561445	1.83542	1.83542	GC up vs PC	0.924956	1.01397	1.01397	PB up vs PC
9	CDCA7	0.287034	8.59e-07	1.2e-06	2.43818	2.43818	GC up vs PB	1.44e-06	2.40961	2.40961	GC up vs PC	0.92586	0.98828	-1.01186	PB down vs PC
9	CDK2AP1	0.125234	2.11e-06	2.6e-06	1.75137	1.75137	GC up vs PB	3.69e-06	1.72551	1.72551	GC up vs PC	0.860139	0.985235	-1.01499	PB down vs PC
9	CEP135	0.0113667	0.000196103	0.00011343	1.52758	1.52758	GC up vs PB	0.000462455	1.44555	1.44555	GC up vs PC	0.530679	0.946304	-1.05674	PB down vs PC
9	CFL1	0.00185572	0.000122949	0.00035935	1.53342	1.53342	GC up vs PB	6.59e-05	1.65417	1.65417	GC up vs PC	0.447269	1.07874	1.07874	PB up vs PC
9	CIITA	0.0224381	6.01e-10	1.03e-09	3.84307	3.84307	GC up vs PB	1.38e-09	3.7495	3.7495	GC up vs PC	0.835924	0.975652	-1.02496	PB down vs PC
9	CLIC6	0.114846	2.58e-05	2.67e-05	1.54661	1.54661	GC up vs PB	3.96e-05	1.52434	1.52434	GC up vs PC	0.854779	0.985604	-1.01461	PB down vs PC
9	CRYZ	0.00027247	1.82e-07	1.69e-07	1.62419	1.62419	GC up vs PB	5.85e-07	1.55931	1.55931	GC up vs PC	0.498933	0.960052	-1.04161	PB down vs PC
9	DAAM1	0.000373121	5.08e-07	1.28e-06	1.60976	1.60976	GC up vs PB	5.22e-07	1.66247	1.66247	GC up vs PC	0.636642	1.03274	1.03274	PB up vs PC
9	DCK	0.254765	4.86e-05	7.37e-05	1.602	1.602	GC up vs PB	4.69e-05	1.63343	1.63343	GC up vs PC	0.835584	1.01962	1.01962	PB up vs PC
9	DCTPP1	0.0499767	7.2e-08	3.23e-08	1.73439	1.73439	GC up vs PB	9.48e-07	1.54509	1.54509	GC up vs PC	0.0696899	0.890851	-1.12252	PB down vs PC
9	DEK	0.601125	7.77e-09	1.17e-08	2.69005	2.69005	GC up vs PB	1.78e-08	2.61898	2.61898	GC up vs PC	0.793369	0.973579	-1.02714	PB down vs PC
9	DKFZP761P0423	0.070739	1.28e-06	1.19e-06	1.50583	1.50583	GC up vs PB	3.31e-06	1.46089	1.46089	GC up vs PC	0.603711	0.970159	-1.03076	PB down vs PC
9	DNAJC9	0.0412458	0.00166343	0.00150475	1.50495	1.50495	GC up vs PB	0.00149466	1.50545	1.50545	GC up vs PC	0.997625	1.00033	1.00033	PB up vs PC
9	DNMT1	0.287314	0.000193983	0.000101597	2.24939	2.24939	GC up vs PB	0.000538957	1.98688	1.98688	GC up vs PC	0.457668	0.883297	-1.13212	PB down vs PC
9	DSCC1	0.19478	9.04e-07	4.33e-07	1.87912	1.87912	GC up vs PB	7.4e-06	1.66461	1.66461	GC up vs PC	0.157118	0.885847	-1.12886	PB down vs PC
9	DTX3L	4.45e-07	0.00430816	0.00655381	1.4368	1.4368	GC up vs PB	0.00217623	1.52397	1.52397	GC up vs PC	0.623522	1.06067	1.06067	PB up vs PC
9	ELL3	0.0129029	0.000105695	9.58e-05	1.66691	1.66691	GC up vs PB	0.000152587	1.63076	1.63076	GC up vs PC	0.83304	0.978317	-1.02216	PB down vs PC
9	EPB41L2	0.0845193	0.0006067	0.00279024	1.41344	1.41344	GC up vs PB	0.000219844	1.58478	1.58478	GC up vs PC	0.267477	1.12122	1.12122	PB up vs PC
9	EZH2	0.0838922	6.79e-06	3.67e-06	1.56471	1.56471	GC up vs PB	3.24e-05	1.45497	1.45497	GC up vs PC	0.300938	0.929865	-1.07543	PB down vs PC
9	FAM108C1	0.072566	4.18e-07	7.59e-06	1.95019	1.95019	GC up vs PB	1.52e-07	2.43958	2.43958	GC up vs PC	0.0524636	1.25094	1.25094	PB up vs PC
9	FAM129C	0.754861	1.34e-10	2.82e-10	2.38637	2.38637	GC up vs PB	2.66e-10	2.39404	2.39404	GC up vs PC	0.963888	1.00322	1.00322	PB up vs PC
9	FAM49B	0.0437977	2.49e-07	6.15e-07	1.67182	1.67182	GC up vs PB	2.77e-07	1.72301	1.72301	GC up vs PC	0.665342	1.03062	1.03062	PB up vs PC
9	FBL	0.00169096	2.85e-05	1.36e-05	1.50482	1.50482	GC up vs PB	0.000135209	1.39644	1.39644	GC up vs PC	0.294194	0.927979	-1.07761	PB down vs PC
9	FBXL10	0.113609	4.44e-05	6.64e-05	1.64693	1.64693	GC up vs PB	4.39e-05	1.67806	1.67806	GC up vs PC	0.848748	1.0189	1.0189	PB up vs PC
9	FCRLA	0.228869	0.000856687	0.00346747	1.84229	1.84229	GC up vs PB	0.00031642	2.24061	2.24061	GC up vs PC	0.29562	1.21621	1.21621	PB up vs PC
9	FNBP1	0.00806031	3.58e-05	4.86e-05	2.06561	2.06561	GC up vs PB	3.98e-05	2.09224	2.09224	GC up vs PC	0.926439	1.01289	1.01289	PB up vs PC
9	GCNT2	0.46889	3.4e-07	3.3e-07	1.58303	1.58303	GC up vs PB	9.66e-07	1.52986	1.52986	GC up vs PC	0.567349	0.96641	-1.03476	PB down vs PC
9	GOT2	0.0301831	4.52e-07	6.35e-07	2.38623	2.38623	GC up vs PB	8.05e-07	2.35105	2.35105	GC up vs PC	0.899841	0.985258	-1.01496	PB down vs PC
9	GTPBP4	0.705194	0.000294731	0.000203684	1.58511	1.58511	GC up vs PB	0.00049781	1.5227	1.5227	GC up vs PC	0.690572	0.96063	-1.04098	PB down vs PC
9	HHEX	0.0837509	2.8e-06	5.04e-06	2.17507	2.17507	GC up vs PB	3.27e-06	2.23332	2.23332	GC up vs PC	0.830175	1.02678	1.02678	PB up vs PC
9	HLA-DOB	0.0259688	0.00243758	0.00188867	1.53004	1.53004	GC up vs PB	0.00239778	1.51095	1.51095	GC up vs PC	0.915718	0.987526	-1.01263	PB down vs PC
9	HSP90AA1	0.0575011	7.06e-06	5.35e-06	1.5109	1.5109	GC up vs PB	1.94e-05	1.45035	1.45035	GC up vs PC	0.535883	0.959923	-1.04175	PB down vs PC
9	HSP90AB1	0.00652324	8.54e-06	2.05e-05	1.66553	1.66553	GC up vs PB	6.99e-06	1.74544	1.74544	GC up vs PC	0.606299	1.04798	1.04798	PB up vs PC
9	IKBKE	0.00582181	4.8e-08	4.56e-08	1.57717	1.57717	GC up vs PB	1.69e-07	1.51672	1.51672	GC up vs PC	0.451141	0.961669	-1.03986	PB down vs PC
9	IL13RA1	0.00180239	2.64e-06	2.93e-06	1.9896	1.9896	GC up vs PB	5.07e-06	1.93368	1.93368	GC up vs PC	0.785292	0.97189	-1.02892	PB down vs PC
9	KCNK12	0.154895	0.000203918	0.000366415	1.94345	1.94345	GC up vs PB	0.00014156	2.07545	2.07545	GC up vs PC	0.670499	1.06792	1.06792	PB up vs PC
9	KIAA0922	0.594966	3.43e-08	7.36e-08	1.69073	1.69073	GC up vs PB	4.99e-08	1.71454	1.71454	GC up vs PC	0.81955	1.01408	1.01408	PB up vs PC
9	LCP1	0.0548542	6.18e-07	1.74e-06	2.46267	2.46267	GC up vs PB	5.76e-07	2.65763	2.65763	GC up vs PC	0.564613	1.07917	1.07917	PB up vs PC
9	LMO2	0.0403261	3.1e-05	4.19e-05	3.50647	3.50647	GC up vs PB	3.53e-05	3.57296	3.57296	GC up vs PC	0.936792	1.01896	1.01896	PB up vs PC
9	LRMP	0.286185	0.000334699	0.000282758	2.30839	2.30839	GC up vs PB	0.00043114	2.22782	2.22782	GC up vs PC	0.850882	0.965096	-1.03617	PB down vs PC
9	LSM6	0.00634566	0.00103843	0.0014793	1.70952	1.70952	GC up vs PB	0.000679116	1.79722	1.79722	GC up vs PC	0.730782	1.0513	1.0513	PB up vs PC
9	LY86	0.18501	4.57e-06	5.09e-06	1.69728	1.69728	GC up vs PB	8.17e-06	1.66457	1.66457	GC up vs PC	0.81669	0.980724	-1.01966	PB down vs PC
9	MARCKSL1	0.0135056	8.11e-05	0.000125872	1.95852	1.95852	GC up vs PB	7.17e-05	2.03018	2.03018	GC up vs PC	0.797953	1.03659	1.03659	PB up vs PC
9	MCM3	0.0941777	2.97e-05	6.64e-05	1.76966	1.76966	GC up vs PB	2.23e-05	1.87327	1.87327	GC up vs PC	0.613534	1.05855	1.05855	PB up vs PC
9	MCOLN2	0.017866	1.63e-08	1.54e-08	1.96998	1.96998	GC up vs PB	6.31e-08	1.85376	1.85376	GC up vs PC	0.398191	0.941001	-1.0627	PB down vs PC
9	MND1	0.166223	0.00030833	0.000435579	1.63217	1.63217	GC up vs PB	0.000243789	1.6818	1.6818	GC up vs PC	0.795825	1.03041	1.03041	PB up vs PC
9	MNS1	0.0127452	5.3e-09	8.71e-09	1.7872	1.7872	GC up vs PB	1.13e-08	1.76966	1.76966	GC up vs PC	0.866753	0.990182	-1.00992	PB down vs PC
9	MOBKL2C	0.000469761	0.000305604	0.000581643	1.43912	1.43912	GC up vs PB	0.000192714	1.50338	1.50338	GC up vs PC	0.62324	1.04465	1.04465	PB up vs PC
9	MRLC2	0.000446158	5.07e-06	1.46e-05	1.47351	1.47351	GC up vs PB	3.84e-06	1.53902	1.53902	GC up vs PC	0.518083	1.04446	1.04446	PB up vs PC
9	MTF2	4.72e-06	9.16e-05	6.52e-05	1.55946	1.55946	GC up vs PB	0.000183151	1.49694	1.49694	GC up vs PC	0.640153	0.959908	-1.04177	PB down vs PC
9	MTPN	0.713897	5.71e-07	9.87e-07	1.63071	1.63071	GC up vs PB	8.07e-07	1.64261	1.64261	GC up vs PC	0.915439	1.0073	1.0073	PB up vs PC
9	MYBL1	0.0744031	0.00101788	0.000677503	1.97643	1.97643	GC up vs PB	0.00142281	1.86992	1.86992	GC up vs PC	0.742924	0.946112	-1.05696	PB down vs PC
9	MYH9	2.49e-06	3.92e-07	1.71e-07	1.60216	1.60216	GC up vs PB	4.49e-06	1.44907	1.44907	GC up vs PC	0.0974651	0.904445	-1.10565	PB down vs PC
9	MYL12A	0.00735749	7.05e-05	5.3e-05	1.90961	1.90961	GC up vs PB	0.000136879	1.80922	1.80922	GC up vs PC	0.665779	0.947428	-1.05549	PB down vs PC
9	NASP	0.018101	6.93e-07	2.44e-06	1.50834	1.50834	GC up vs PB	5.44e-07	1.58289	1.58289	GC up vs PC	0.437499	1.04942	1.04942	PB up vs PC
9	NBEAL2	0.00166128	0.000192176	0.000162337	1.61145	1.61145	GC up vs PB	0.000272602	1.57365	1.57365	GC up vs PC	0.81612	0.976543	-1.02402	PB down vs PC
9	NECAP2	0.00777395	0.00428447	0.00155748	1.60786	1.60786	GC up vs PB	0.0122842	1.42614	1.42614	GC up vs PC	0.359591	0.886983	-1.12742	PB down vs PC
9	NFKBIE	0.0283465	2.21e-07	3.53e-07	1.69614	1.69614	GC up vs PB	3.66e-07	1.69384	1.69384	GC up vs PC	0.984267	0.998646	-1.00136	PB down vs PC
9	NIN	0.00207238	2.19e-06	4.65e-06	1.53235	1.53235	GC up vs PB	2.27e-06	1.56994	1.56994	GC up vs PC	0.718906	1.02453	1.02453	PB up vs PC
9	NPPA	0.104742	8.12e-05	0.000174274	1.45036	1.45036	GC up vs PB	5.58e-05	1.51176	1.51176	GC up vs PC	0.605762	1.04233	1.04233	PB up vs PC
9	NUBP1	0.0289153	3.64e-06	1.62e-06	1.51564	1.51564	GC up vs PB	2.87e-05	1.39184	1.39184	GC up vs PC	0.169802	0.918318	-1.08895	PB down vs PC
9	NUDC	4.74e-08	6.18e-07	7.5e-07	1.51587	1.51587	GC up vs PB	1.26e-06	1.49265	1.49265	GC up vs PC	0.787093	0.984678	-1.01556	PB down vs PC
9	NUDT7	0.317348	0.00115536	0.000320806	1.52722	1.52722	GC up vs PB	0.0110232	1.31075	1.31075	GC up vs PC	0.126934	0.858261	-1.16515	PB down vs PC
9	NUP88	0.483072	7.76e-06	1.32e-05	1.56454	1.56454	GC up vs PB	8.5e-06	1.59013	1.59013	GC up vs PC	0.832442	1.01635	1.01635	PB up vs PC
9	NUSAP1	0.152417	0.000574285	0.000861964	1.69043	1.69043	GC up vs PB	0.000394412	1.77055	1.77055	GC up vs PC	0.729063	1.0474	1.0474	PB up vs PC
9	OFD1	0.0565719	9.95e-08	7.68e-08	1.67046	1.67046	GC up vs PB	4.44e-07	1.57472	1.57472	GC up vs PC	0.331953	0.942685	-1.0608	PB down vs PC
9	P4HA2	0.00963829	6.53e-09	1.88e-08	1.49424	1.49424	GC up vs PB	8.16e-09	1.52818	1.52818	GC up vs PC	0.600776	1.02271	1.02271	PB up vs PC
9	PAQR4	0.0678965	5.75e-05	4.87e-05	1.53555	1.53555	GC up vs PB	9.95e-05	1.49479	1.49479	GC up vs PC	0.743389	0.973459	-1.02726	PB down vs PC
9	PARN	0.110885	5e-05	7.66e-05	1.51528	1.51528	GC up vs PB	4.77e-05	1.54291	1.54291	GC up vs PC	0.827382	1.01823	1.01823	PB up vs PC
9	PASK	0.00226154	5.01e-09	1.27e-08	1.72825	1.72825	GC up vs PB	7.09e-09	1.76513	1.76513	GC up vs PC	0.71046	1.02134	1.02134	PB up vs PC
9	PCM1	0.240095	1.58e-06	1.48e-06	1.70011	1.70011	GC up vs PB	3.98e-06	1.63593	1.63593	GC up vs PC	0.616601	0.962247	-1.03923	PB down vs PC
9	PFAS	0.158576	8.82e-06	3.03e-05	1.5645	1.5645	GC up vs PB	5.65e-06	1.67153	1.67153	GC up vs PC	0.424734	1.06841	1.06841	PB up vs PC
9	PFKM	0.0510164	8.22e-07	1.6e-06	1.48767	1.48767	GC up vs PB	1.01e-06	1.50846	1.50846	GC up vs PC	0.809975	1.01398	1.01398	PB up vs PC
9	PFN1	0.000466369	1.13e-05	1.36e-05	1.6709	1.6709	GC up vs PB	1.63e-05	1.65823	1.65823	GC up vs PC	0.931182	0.992418	-1.00764	PB down vs PC
9	PIK3CD	0.00242374	4.84e-09	1.4e-08	1.74051	1.74051	GC up vs PB	6.09e-09	1.79516	1.79516	GC up vs PC	0.594663	1.0314	1.0314	PB up vs PC
9	PKIA	0.0949793	4.3e-05	0.000142765	1.43353	1.43353	GC up vs PB	2.4e-05	1.52602	1.52602	GC up vs PC	0.415399	1.06452	1.06452	PB up vs PC
9	PLEKHF2	0.0149141	0.000184727	0.000319337	1.73558	1.73558	GC up vs PB	0.00013381	1.82319	1.82319	GC up vs PC	0.696649	1.05047	1.05047	PB up vs PC
9	PMAIP1	0.830107	6.35e-06	1.88e-05	1.61568	1.61568	GC up vs PB	4.61e-06	1.71158	1.71158	GC up vs PC	0.498221	1.05936	1.05936	PB up vs PC
9	PNPLA7	1.09e-07	1.64e-06	1.25e-05	1.39286	1.39286	GC up vs PB	7.82e-07	1.5071	1.5071	GC up vs PC	0.174125	1.08202	1.08202	PB up vs PC
9	POLA1	0.127532	0.000102528	0.000109791	1.55416	1.55416	GC up vs PB	0.000123977	1.5464	1.5464	GC up vs PC	0.956045	0.995006	-1.00502	PB down vs PC
9	POLA2	0.000343157	0.000171963	0.000216333	1.51517	1.51517	GC up vs PB	0.000164211	1.53242	1.53242	GC up vs PC	0.901357	1.01139	1.01139	PB up vs PC
9	PRAGMIN	0.0191902	2.85e-09	7.24e-09	1.85063	1.85063	GC up vs PB	4.13e-09	1.89296	1.89296	GC up vs PC	0.713915	1.02287	1.02287	PB up vs PC
9	PRDX1	0.0794142	7.76e-06	1.77e-06	1.55297	1.55297	GC up vs PB	0.0106428	1.19838	1.19838	GC up vs PC	0.00070077	0.77167	-1.29589	PB down vs PC
9	PRDX6	0.424591	0.000266505	0.000422926	1.53161	1.53161	GC up vs PB	0.000195963	1.58537	1.58537	GC up vs PC	0.73138	1.0351	1.0351	PB up vs PC
9	PTMA	0.313967	0.00351237	0.00292541	1.57657	1.57657	GC up vs PB	0.0029887	1.57455	1.57455	GC up vs PC	0.992404	0.998723	-1.00128	PB down vs PC
9	RAB8B	3.5e-05	6.64e-06	7.45e-06	1.55361	1.55361	GC up vs PB	1.12e-05	1.53165	1.53165	GC up vs PC	0.843407	0.985867	-1.01434	PB down vs PC
9	RAN	0.000994222	1.09e-05	1.32e-05	1.52104	1.52104	GC up vs PB	1.59e-05	1.51161	1.51161	GC up vs PC	0.930945	0.993796	-1.00624	PB down vs PC
9	RASGRP3	0.00773909	0.00138463	0.00196585	1.58046	1.58046	GC up vs PB	0.000868889	1.65546	1.65546	GC up vs PC	0.718264	1.04746	1.04746	PB up vs PC
9	RBM14	0.158247	0.00249239	0.000913033	1.53081	1.53081	GC up vs PB	0.00798401	1.3778	1.3778	GC up vs PC	0.340066	0.900045	-1.11106	PB down vs PC
9	RFTN1	0.108703	2.01e-05	6.22e-05	1.83888	1.83888	GC up vs PB	1.26e-05	2.01012	2.01012	GC up vs PC	0.458259	1.09312	1.09312	PB up vs PC
9	ROD1	0.0140477	0.000802481	0.00238178	1.45356	1.45356	GC up vs PB	0.000343907	1.59386	1.59386	GC up vs PC	0.395686	1.09652	1.09652	PB up vs PC
9	RPL15	0.00186834	9.53e-05	6.55e-05	1.5079	1.5079	GC up vs PB	0.000199042	1.44772	1.44772	GC up vs PC	0.614987	0.960094	-1.04156	PB down vs PC
9	RRM1	0.155877	0.00073994	0.000705485	2.28151	2.28151	GC up vs PB	0.000728181	2.27495	2.27495	GC up vs PC	0.988805	0.997127	-1.00288	PB down vs PC
9	RRP7A	8.83e-06	1.39e-06	1.46e-06	1.70443	1.70443	GC up vs PB	3.06e-06	1.65561	1.65561	GC up vs PC	0.705988	0.971356	-1.02949	PB down vs PC
9	SAAL1	0.116341	5.05e-05	5.82e-05	1.51237	1.51237	GC up vs PB	6.3e-05	1.50795	1.50795	GC up vs PC	0.970938	0.997075	-1.00293	PB down vs PC
9	SAC3D1	0.000575585	0.000861022	0.000484392	1.63074	1.63074	GC up vs PB	0.00157413	1.5343	1.5343	GC up vs PC	0.602986	0.940866	-1.06285	PB down vs PC
9	SERTAD2	0.0332754	2.98e-05	1.91e-05	1.51345	1.51345	GC up vs PB	8.35e-05	1.43947	1.43947	GC up vs PC	0.49618	0.95112	-1.05139	PB down vs PC
9	SF3A3	0.00434749	9.38e-05	0.000200048	1.62655	1.62655	GC up vs PB	6.36e-05	1.71891	1.71891	GC up vs PC	0.604169	1.05678	1.05678	PB up vs PC
9	SLC20A1	0.0320329	5.33e-09	1.44e-08	2.35606	2.35606	GC up vs PB	7.1e-09	2.45333	2.45333	GC up vs PC	0.652734	1.04129	1.04129	PB up vs PC
9	SLC25A5	0.353223	0.00309121	0.00154773	1.58266	1.58266	GC up vs PB	0.0051342	1.48057	1.48057	GC up vs PC	0.595066	0.935494	-1.06895	PB down vs PC
9	SMARCA2	0.00445763	3.84e-05	6.45e-05	1.52555	1.52555	GC up vs PB	3.51e-05	1.56159	1.56159	GC up vs PC	0.778337	1.02362	1.02362	PB up vs PC
9	SNRPF	0.00601895	7.62e-06	1.85e-05	1.53403	1.53403	GC up vs PB	6.28e-06	1.59528	1.59528	GC up vs PC	0.604546	1.03993	1.03993	PB up vs PC
9	SNX11	0.02798	1e-08	2.39e-08	2.09364	2.09364	GC up vs PB	1.44e-08	2.14684	2.14684	GC up vs PC	0.753848	1.02541	1.02541	PB up vs PC
9	SNX2	0.353982	3.66e-05	0.000176347	1.3933	1.3933	GC up vs PB	1.69e-05	1.50534	1.50534	GC up vs PC	0.286995	1.08041	1.08041	PB up vs PC
9	SNX8	5.81e-05	2.85e-09	1.81e-08	1.63455	1.63455	GC up vs PB	2.13e-09	1.75819	1.75819	GC up vs PC	0.173636	1.07564	1.07564	PB up vs PC
9	SPIB	0.0301991	4.56e-10	8.28e-10	2.13938	2.13938	GC up vs PB	1e-09	2.12037	2.12037	GC up vs PC	0.892865	0.991111	-1.00897	PB down vs PC
9	SPRED2	0.0735905	0.000124717	0.000127163	1.86589	1.86589	GC up vs PB	0.000153985	1.84498	1.84498	GC up vs PC	0.931067	0.988794	-1.01133	PB down vs PC
9	SSRP1	0.236341	1.71e-05	3.74e-05	1.47005	1.47005	GC up vs PB	1.39e-05	1.52035	1.52035	GC up vs PC	0.641486	1.03421	1.03421	PB up vs PC
9	STAT6	4.7e-05	4.9e-11	1.98e-10	2.0719	2.0719	GC up vs PB	5.76e-11	2.19365	2.19365	GC up vs PC	0.332233	1.05877	1.05877	PB up vs PC
9	SYPL1	0.892718	6.25e-08	1.48e-07	2.25834	2.25834	GC up vs PB	7.98e-08	2.33919	2.33919	GC up vs PC	0.724623	1.0358	1.0358	PB up vs PC
9	TEAD2	0.036069	3e-05	8.33e-05	1.55077	1.55077	GC up vs PB	1.94e-05	1.64614	1.64614	GC up vs PC	0.500859	1.0615	1.0615	PB up vs PC
9	THEX1	0.000392075	4.34e-06	5.45e-06	1.60089	1.60089	GC up vs PB	6.84e-06	1.58754	1.58754	GC up vs PC	0.911137	0.991659	-1.00841	PB down vs PC
9	TMEM106C	0.480196	0.00061755	0.000726697	1.67979	1.67979	GC up vs PB	0.000513084	1.71369	1.71369	GC up vs PC	0.877343	1.02018	1.02018	PB up vs PC
9	TMSL3	0.0477831	0.000322652	0.000345986	1.85387	1.85387	GC up vs PB	0.000324868	1.8613	1.8613	GC up vs PC	0.977588	1.004	1.004	PB up vs PC
9	TNF	0.112771	0.000507823	0.00143971	1.7571	1.7571	GC up vs PB	0.000234946	1.98605	1.98605	GC up vs PC	0.424812	1.1303	1.1303	PB up vs PC
9	TNFSF4	0.00601265	1.71e-08	1.97e-08	1.6306	1.6306	GC up vs PB	5.05e-08	1.5829	1.5829	GC up vs PC	0.571422	0.970747	-1.03013	PB down vs PC
9	TP63	0.0202453	1.33e-06	1.56e-06	2.23921	2.23921	GC up vs PB	2.59e-06	2.17236	2.17236	GC up vs PC	0.795461	0.970146	-1.03077	PB down vs PC
9	TRIM22	0.0404079	9.62e-06	1.68e-05	2.07862	2.07862	GC up vs PB	1.01e-05	2.14457	2.14457	GC up vs PC	0.807016	1.03173	1.03173	PB up vs PC
9	TTC39C	0.335948	7.88e-10	1.85e-09	1.66982	1.66982	GC up vs PB	1.31e-09	1.68868	1.68868	GC up vs PC	0.811284	1.01129	1.01129	PB up vs PC
9	TUBA3D	0.0188465	0.00342819	0.00192034	1.69095	1.69095	GC up vs PB	0.00470385	1.5948	1.5948	GC up vs PC	0.690672	0.943138	-1.06029	PB down vs PC
9	TUBB	0.104148	8.01e-05	4.61e-05	1.82454	1.82454	GC up vs PB	0.000225464	1.67976	1.67976	GC up vs PC	0.473437	0.920646	-1.08619	PB down vs PC
9	UBAC1	0.0135338	8.6e-09	1.06e-08	1.61905	1.61905	GC up vs PB	2.48e-08	1.57697	1.57697	GC up vs PC	0.595359	0.974007	-1.02669	PB down vs PC
9	VCL	0.399533	5.61e-08	4.54e-08	1.56534	1.56534	GC up vs PB	2.47e-07	1.49025	1.49025	GC up vs PC	0.337524	0.95203	-1.05039	PB down vs PC
9	WDFY4	0.00186797	1.73e-09	5.92e-09	1.69765	1.69765	GC up vs PB	2.01e-09	1.76319	1.76319	GC up vs PC	0.47179	1.03861	1.03861	PB up vs PC
9	WDR1	0.182514	7.16e-08	5.06e-08	1.55726	1.55726	GC up vs PB	3.81e-07	1.46994	1.46994	GC up vs PC	0.26052	0.943925	-1.05941	PB down vs PC
9	WDR51A	2.67e-05	0.000506783	0.00361411	1.39855	1.39855	GC up vs PB	0.000159613	1.61058	1.61058	GC up vs PC	0.176412	1.15161	1.15161	PB up vs PC
9	XPO1	0.157922	2.78e-06	6.42e-06	1.50971	1.50971	GC up vs PB	2.63e-06	1.55494	1.55494	GC up vs PC	0.658139	1.02996	1.02996	PB up vs PC
9	YWHAH	1.47e-06	2.05e-06	3.59e-06	1.85412	1.85412	GC up vs PB	2.52e-06	1.88599	1.88599	GC up vs PC	0.858155	1.01719	1.01719	PB up vs PC
9	ZFP36L1	0.369076	2.71e-05	0.000128373	2.60652	2.60652	GC up vs PB	1.3e-05	3.22492	3.22492	GC up vs PC	0.295294	1.23725	1.23725	PB up vs PC
9	ZNF581	0.012848	1.97e-09	1.83e-08	2.05651	2.05651	GC up vs PB	1.22e-09	2.35912	2.35912	GC up vs PC	0.0859539	1.14715	1.14715	PB up vs PC
9	ZNF672	2.3e-05	3.6e-09	1.19e-08	1.67402	1.67402	GC up vs PB	4.17e-09	1.73565	1.73565	GC up vs PC	0.49972	1.03682	1.03682	PB up vs PC
