# Supplementary material for: Transcriptional Analysis of the Human IgE-Expressing Plasma Cell Differentiation Pathway
Source: Front Immunol. 2019 Mar 11;10:402. doi: 10.3389/fimmu.2019.00402 (PMC6421273; doi:10.3389/fimmu.2019.00402)
Supplement: Supplementary file 2 [file Table_2.xlsx]

## Sheet: Genes upregulated In IgE GC
Supplementary Table 2
Genes up-regulated by > 1.5 fold in IgE GC compared with both IgE PB and IgE PC
	Fold-Change	Fold-Change			Main biological processes associated with the genes upregulated by >1.5 fold in IgE GC compared to IgE PB and IgE PC
Probeset ID	(IgE PB vs IgE GC)	(IgE PC vs. IgE GC)			Biological process	GO ID	Fold enrichment
HS.14706	4.78126	5.04614			DNA replication initiation	0006270	10.86
CIITA	4.17116	3.63678
TCTN1	4.04228	5.3316			Regulation of immunoglobulin production	0002637	8.77
MS4A1	3.76294	4.62048
LTA	3.64281	3.95831			B cell activation	0042113	5.25
LMO2	3.61868	3.91013
AICDA	3.51753	4.7952			Myeloid cell differentiation	0030099	4.41
CD83	3.43873	3.46254
BCL6	3.18096	3.18462			Positive regulation of DNA metabolic process	0051054	4.23
KYNU	3.11318	3.16286
IRF8	3.08148	4.17043			Positive regulation of T cell activation	0050870	4.14
TMOD1	3.05804	3.32203
WEE1	2.8355	3.23356
LTB	2.82477	4.11664
DFNA5	2.82186	2.60474
CD24	2.78534	2.714
CCL22	2.77181	2.89418
HLA-DMB	2.69215	3.83857
PEA15	2.68608	3.57589
GOT2	2.67647	2.5735
SLC20A1	2.63136	2.67542
HS.371609	2.54148	2.64393
CDCA7	2.54016	2.5576
DEK	2.49354	2.5463
FAM129C	2.45828	2.33672
SWAP70	2.42056	2.41156
MMD	2.4069	2.54157
SNX11	2.37356	2.36955
IL4R	2.36294	2.33125
LOC390557	2.31687	2.57142
TP63	2.31044	2.26036
LOC100134372	2.29402	2.9489
BATF3	2.28193	2.32642
ZFP36L1	2.27437	3.39404
LCP1	2.26527	2.38989
DNMT1	2.25067	2.17455
FAM65B	2.24772	2.71946
GRHPR	2.23571	2.31478
FNBP1	2.23494	2.6144
HLA-DPB1	2.23093	2.6802
LY75	2.22953	2.81386
MYB	2.22564	1.82481
SYPL1	2.22463	2.22228
LRMP	2.21073	2.39467
ZNF581	2.20401	2.71321
CCDC28B	2.18193	2.08171
CCDC106	2.16395	2.41935
FSCN1	2.15961	2.20268
LOC100133211	2.15206	2.53717
RGS2	2.14108	2.09022
AFF3	2.12823	2.11282
STAT6	2.12135	2.39528
MIR155HG	2.11714	2.26783
HDAC1	2.11124	2.32816
CCND3	2.10764	1.8566
MCOLN2	2.09871	2.03177
HHEX	2.09805	2.16215
TRIM22	2.07485	2.13502
CCL17	2.07001	1.84181
RFTN1	2.05272	2.63621
HS.91389	2.04042	2.25204
ADCY3	2.01493	2.12076
ARL2	2.01491	2.49545
SPIB	2.01488	1.93491
HS.551538	2.0022	2.32765
SPRED2	1.99765	2.25994
RNGTT	1.9973	2.44312
MYBL1	1.99156	1.9181
RFX5	1.98677	2.13238
APBB1IP	1.97246	2.36664
SSBP2	1.96695	1.84356
ZNF318	1.95822	2.52646
IFNGR1	1.9561	1.70633
KCNK12	1.9547	2.17071
MARCKSL1	1.94939	2.15514
VWCE	1.93651	1.87268
LOC727820	1.92595	1.92889
MNS1	1.91542	1.88949
FAM108C1	1.90381	2.81138
EPS15	1.90267	1.98839
SAMSN1	1.89968	2.25377
DSCC1	1.89618	1.69349
MIR21	1.89492	1.89541
PRAGMIN	1.89024	1.91861
PSIP1	1.88933	1.85076
PTPLB	1.87155	2.16251
CD22	1.87085	2.33463
LOC650557	1.87012	2.08064
MCM6	1.86955	1.64248
DOCK10	1.86618	2.22586
YWHAH	1.85774	1.91307
RRM1	1.85651	1.70576
LOC100130919	1.85478	1.97453
NIP7	1.85267	1.92136
C9ORF102	1.84718	2.12327
PLEKHF2	1.84392	2.16288
BCL2A1	1.83966	1.78101
FCRLA	1.83586	2.93047
LOC100130356	1.83518	2.11087
HLA-DOA	1.82657	2.1994
BCL11A	1.81613	2.16313
DCTPP1	1.81399	1.57952
IL13RA1	1.80418	1.77876
MCM2	1.80353	1.60806
GINS2	1.8013	1.8124
CYBASC3	1.79951	1.68055
LOC387934	1.79588	1.78147
SMARCA2	1.79069	1.86389
LOC653381	1.78714	1.89079
CCR7	1.78639	1.63914
PASK	1.78358	1.7723
CDK2AP1	1.78077	1.6887
CD19	1.78014	2.16314
MSH6	1.77478	1.77992
TRAF1	1.77364	1.90697
SC5DL	1.76779	1.94133
FCRL3	1.76261	2.05876
SF3A3	1.76255	2.18089
SLC15A4	1.76016	1.73594
CRYZ	1.75857	1.62612
HLA-DQA1	1.75679	1.6166
LOC644641	1.74978	1.83087
LOC649812	1.74858	1.96221
RCC2	1.74404	1.9411
MAP3K8	1.74155	1.73047
ATIC	1.737	1.85405
CD69	1.73186	1.95748
FBXL10	1.72555	1.73663
HS.57079	1.71791	1.87799
DAAM1	1.71544	1.85246
TSPAN33	1.71331	2.00205
KIAA0922	1.71277	1.82174
TNFAIP3	1.71254	1.7744
IMPDH2	1.71236	1.83458
MTF2	1.71012	1.59627
GGCT	1.70682	1.87658
BTG1	1.70415	2.17448
RRP7A	1.70088	1.59891
PCNA	1.69695	1.70567
AP1S2	1.69577	1.97354
MCM3	1.69203	1.82539
GTPBP4	1.69096	1.68055
BZW2	1.68932	1.7291
MYL12A	1.688	1.73068
VCL	1.68724	1.61179
DCBLD2	1.68643	1.61248
TNFSF4	1.68606	1.61439
C17ORF87	1.68385	1.88151
LOC391811	1.6825	1.64908
NME4	1.68212	1.55617
NBEAL2	1.68	1.72581
C1QBP	1.67979	1.5446
PCM1	1.67818	1.83152
HS.579530	1.67793	1.7317
HS.173957	1.66771	1.86505
RRM2B	1.66568	1.67233
ACTR3	1.66512	1.69987
SEPT9	1.662	2.00817
FAM49B	1.66105	1.7547
GCNT2	1.66033	1.67143
UBAC2	1.65751	2.15571
RFC5	1.6565	1.69054
SERBP1	1.6498	1.88385
ELL3	1.64734	1.56129
LSM6	1.6458	1.7873
TNFRSF10B	1.64324	1.74273
LOC284293	1.63522	1.62107
OFD1	1.63517	1.64533
LOC100133277	1.63437	1.76361
GBP2	1.63318	2.33113
STAG3	1.63245	1.59018
LY86	1.63083	1.72739
CDC45L	1.63034	1.59625
C3ORF1	1.62838	1.52716
MYH9	1.62695	1.54898
ACTR2	1.62675	1.56836
NIN	1.62602	1.76332
NFKBIE	1.62467	1.60556
HLA-DOB	1.62423	1.84018
UBAC1	1.62345	1.61673
ZCCHC7	1.6223	1.81321
MTPN	1.62052	1.72064
PMAIP1	1.61935	1.7587
ARHGAP17	1.61876	1.67527
ANP32A	1.61737	1.50641
C1ORF162	1.61735	1.59973
LOC729102	1.61531	1.54644
HCP5	1.61453	1.98198
MAL	1.61344	1.52783
NELF	1.61329	1.91614
TMSL3	1.61289	1.60181
RASGRP3	1.61031	1.98129
DNAJA2	1.60979	1.74939
ZNF672	1.60685	1.68957
SLC41A1	1.60432	1.79429
CLIC6	1.60337	1.50619
NKD2	1.60058	1.52081
RIMS3	1.59895	1.88272
TCL1A	1.59868	1.88098
ZC3H12D	1.59411	1.74332
NAP1L1	1.59031	1.60129
SERTAD2	1.58974	1.55468
AP1B1	1.58711	1.69309
NCF2	1.58708	1.6422
MGC16384	1.58574	1.75135
LPXN	1.58325	1.79199
RABGAP1L	1.58204	1.72485
STX7	1.58107	1.64664
POLR3K	1.58047	1.65076
PFKP	1.57984	1.6032
PARN	1.57968	1.77397
CD52	1.5779	1.81053
LYL1	1.5774	1.70477
FAS	1.57551	1.62603
LOC729816	1.5745	1.57203
EFHD2	1.57366	1.5043
LOC648740	1.57043	1.66884
MOBKL2C	1.5683	1.77433
TNF	1.56677	2.16574
HSPH1	1.56505	1.68638
NFKB1	1.56374	1.77892
RPS4Y1	1.56292	1.59522
TTC39C	1.56226	1.56971
PAQR4	1.56112	1.67507
NR2C2AP	1.56078	1.70578
SNX8	1.55932	1.70831
IKBKE	1.55888	1.65636
NUB1	1.55826	1.65151
DMXL1	1.5578	1.69504
HNRPA1L-2	1.55326	1.51088
WDFY4	1.55236	1.61248
VIL2	1.55058	1.64873
CENPV	1.55014	1.66057
SLBP	1.54941	1.57438
BMP2K	1.54852	1.62472
TFDP1	1.54736	1.5511
HSP90AB1	1.54721	1.60457
HMHB1	1.54528	1.50173
LDHB	1.54471	1.53028
RAB8B	1.54236	1.69334
UIMC1	1.54219	1.87688
SYT11	1.54086	1.858
ARPC5	1.53767	1.76547
FASN	1.53726	1.65699
CYB5R3	1.53523	1.58752
TMEM106C	1.53367	1.56392
PIK3CD	1.53296	1.58517
PFKM	1.53194	1.66928
EZR	1.52639	1.70083
LOC653981	1.52369	1.54065
TEAD2	1.51724	1.65268
LOC647000	1.51532	1.53863
LOC100129067	1.51513	1.52436
LRCH3	1.51355	1.87525
CSNK1G2	1.50769	1.65118
ARID4B	1.50768	1.63192
SIGLEC14	1.50653	1.53843
PIK3AP1	1.5029	1.72482
ANKRD13A	1.50253	1.81798
P4HA2	1.50007	1.5467
Genes up-regulated by > 1.5 fold in IgE GC compared with IgE PB only
	Fold-Change
Probeset ID	(IgE PB vs IgE GC)
TAF15	1.73795
PRDX1	1.70667
NECAP2	1.67954
NFKBIA	1.6702
CD58	1.6552
TESC	1.64485
HS.5724	1.62247
NUBP1	1.59593
TYMS	1.59463
PQLC1	1.58695
KHDRBS1	1.58259
DBI	1.58197
EZH2	1.5811
FAM105B	1.58095
FABP5	1.57752
WDR1	1.57165
LOC100133678	1.56631
CENTA1	1.55832
LOC646531	1.55757
NUDC	1.55375
PBX3	1.54708
NUDT7	1.54405
TUBB	1.5403
HNRPA1P4	1.53948
FABP5L2	1.53661
HNRPA2B1	1.52085
HSP90AA1	1.52043
DCK	1.51874
HDGFRP3	1.51413
LOC388275	1.51165
NCAPH	1.51016
LOC728564	1.50526
Genes up-regulated by > 1.5 fold in IgE GC compared with IgE PC only
	Fold-Change
Probeset ID	(IgE PC vs. IgE GC)
LRPPRC	2.19669
HDDC2	2.00823
PRDX6	1.87704
CCDC58	1.86276
RBM14	1.80002
EXOSC3	1.79813
RPA3	1.79604
THEX1	1.78841
PNPLA7	1.76453
RAB7A	1.75062
GNG8	1.74865
NASP	1.74727
SNAPC4	1.74247
MUC5B	1.71184
KPNB1	1.7038
HS.213061	1.70125
SRPK1	1.694
PFAS	1.69262
BASP1	1.69125
DIMT1L	1.6855
DTX3L	1.67645
CXORF15	1.67534
NPPA	1.67426
LOC644033	1.66604
ANP32B	1.65415
MND1	1.65328
ECHDC2	1.64831
EGR2	1.63986
LOC441454	1.63758
SSRP1	1.63251
LOC100128337	1.62876
CENPF	1.61883
FYTTD1	1.61768
CYB5B	1.61215
LOC286208	1.60999
LOC729686	1.60946
PARP14	1.60381
PPP1R9B	1.60276
RGS10	1.60147
TOM1	1.60075
SAC3D1	1.59919
SNX26	1.59844
M6PRBP1	1.59822
TPP1	1.59566
FDFT1	1.59298
GPR55	1.59214
DNAJC25-GNG10	1.59073
DOCK2	1.58807
SNRPF	1.58547
LOC387820	1.58535
RFX7	1.58391
HVCN1	1.57804
CALM3	1.57771
LOC644037	1.57768
TANK	1.57561
ANKLE2	1.57486
PARP15	1.57325
ST8SIA5	1.57037
EPB41L2	1.568
AMY1A	1.56521
TTYH3	1.56502
PTPN11	1.56468
CFL1	1.56444
C20ORF11	1.56419
CD86	1.56368
ALOX5AP	1.56058
TACC1	1.55769
MRLC2	1.55756
CD79B	1.5561
ELF4	1.55382
CCDC109B	1.55337
BRDG1	1.55279
SLC15A3	1.55277
ROD1	1.55101
CNDP2	1.55068
PKIA	1.54807
GLOD4	1.54617
EVL	1.54389
STAP1	1.54035
CHD1	1.53953
LOC100134793	1.53918
SELT	1.53811
MOV10	1.53727
SAE1	1.53718
DTX1	1.53549
CAMLG	1.53055
RGS1	1.52937
SNX2	1.52879
LAT2	1.52753
WRNIP1	1.52715
TLE4	1.52637
GMFB	1.52586
SF3A2	1.52579
LYRM1	1.52276
LOC646849	1.52231
CSTF2	1.5213
SIRPA	1.521
HS.554507	1.51936
LTA4H	1.51917
NIPA1	1.51907
SEPHS2	1.51906
ZNF827	1.51804
EEF2K	1.51786
EPSTI1	1.51679
BRD9	1.51658
FAM113B	1.51638
WSB2	1.51548
STK36	1.5123
C9ORF45	1.51222
VPS37C	1.51219
TOPBP1	1.51192
MAP4K2	1.5117
HS.572219	1.5117
PARP9	1.50947
TBCB	1.50946
C14ORF106	1.50934
RAB35	1.50809
WDR51A	1.50703
MED28	1.506
FCRL1	1.50528
LOC400304	1.50335
WDFY1	1.50226
HS.575725	1.50037

## Sheet: Genes downregulated in IgE GC
Supplementary Table 2
Genes up-regulated by > 1.5 fold in both IgE PB and IgE PC compared with IgE GC
	Fold-Change	Fold-Change			Main biological processes associated with the genes down-regulated by >1.5 fold in IgE GC compared to IgE PB and IgE PC
Probeset ID	(IgE PB vs IgE GC)	(IgE PC vs. IgE GC)			Biological process	GO ID	Fold enrichment
FAM46C	14.3008	13.8287			Somatostatin signaling pathway	0038170	40.39
LOC652493	8.5514	11.3666
LOC642113	8.19218	11.3186			Antigen processing and presentation of exogenous peptide antigen via MHC class I, TAP-independent	0002480	28.05
LOC647506	8.70291	10.3938
LOC647450	7.25103	10.168			Retrograde protein transport, ER to cytosol	0030970	25.24
LOC100134035	7.53646	8.11371
ITM2C	5.92782	7.17601			IRE1-mediated unfolded protein response	0036498	20.02
LOC652694	6.29086	7.1304
LOC100134331	6.16768	6.87102			Negative regulation of ER stress-induced intrinsic apoptotic signalling pathway	902236	18.6
FKBP11	6.53811	6.67803
MGC29506	5.24872	6.06682			Cargo loading into vesicle	0035459	17.82
TRIB1	5.83102	6.06674
LOC652113	5.34677	6.05594			N-glycan processing	0006491	15.94
LOC100133034	6.17541	6.02412
SSR4	5.96642	5.96115			Protein N-linked glycosylation via asparagine	0018279	15.71
LOC100131845	4.24774	5.76415
LOC390712	4.16811	5.41729			ER mannose trimming	1904380	15.15
LOC401845	3.81051	5.41245
DNAJC3	4.81636	5.17932			Type I interferon signalling pathway	0060337	13.98
LOC647134	4.0481	4.98269
TXNDC5	4.46685	4.94878			ER-associated ubiquitin-dependent protein catabolic process	0030433	12.62
FTL	3.09975	4.61938
ARMET	4.41285	4.61078			ER-nucleus signaling pathway	0006984	11.22
PIM2	5.09509	4.44284
LOC651751	2.93117	4.37202			Retrograde vesicle-mediated transport, Golgi to ER	0006890	9.35
CD27	4.48241	4.28855
LOC652775	2.38258	4.24808			Interferon-gamma-mediated signaling pathway	0060333	8.53
PRDM1	4.2984	4.19181
MAN1A1	4.16406	4.06907			COPII vesicle coating	0003400	8.14
IGJ	4.00621	4.00531
ZBP1	3.56277	3.95079			Oligosaccharide metabolic process	0009311	6.92
LOC729768	4.01349	3.84448
NUCB2	2.85943	3.78134			Cell redox homeostasis	0045454	6.92
TMEM66	3.35244	3.76171
LOC649210	2.63208	3.75836			Protein targeting to ER	0045047	6.43
P4HB	3.76106	3.71854
XBP1	3.6359	3.6699
HS.574082	3.59389	3.66466
IRF4	3.57397	3.63619
IGLL3	3.58963	3.62796
LIME1	3.40051	3.58522
CRELD2	3.71409	3.51783
ZFP36	2.99056	3.39192
SELS	3.01276	3.34156
HSP90B1	3.56323	3.32456
TRAM1	3.32698	3.31383
KLF2	2.9033	3.29177
HERPUD1	2.88444	3.27238
SEC61A1	3.16036	3.22898
LOC392437	2.47277	3.22502
TXNDC11	3.26597	3.22494
PDIA4	2.9466	3.22102
ITGB7	2.91208	3.19273
CHPF	2.35901	3.18837
CCR2	3.09567	3.18426
SDF2L1	3.03333	3.17164
SPCS3	2.71471	3.13347
LOC392221	2.04592	3.07603
ELL2	2.63697	3.05139
LOC642929	2.99299	3.01585
RPN2	2.74723	3.01056
RPN1	3.03885	3.00747
LOC652155	2.79722	2.99828
LOC642131	2.52679	2.99084
IGLL1	3.14558	2.98949
DUSP5	3.8903	2.98874
DNAJB9	2.91731	2.9821
CALR	2.61357	2.97852
ARRDC3	2.88295	2.97456
SEC11C	2.43295	2.94024
WFS1	3.1437	2.93025
HS.510638	3.19624	2.87752
NPC2	2.83736	2.86394
RRBP1	2.79488	2.8548
KDELR2	2.46342	2.85362
RABAC1	2.65815	2.84527
HSPA13	2.83752	2.82359
SIL1	2.96294	2.81094
LOC400750	2.53232	2.78949
HCST	3.25675	2.77548
DNAJB11	2.58278	2.67989
TMED9	2.66298	2.64449
DDOST	2.26511	2.63478
SRPRB	2.59489	2.61834
TMED10P	2.44597	2.61183
PRDX4	2.30419	2.60581
C19ORF10	2.03723	2.58247
ALG5	2.40514	2.57784
KDELR1	2.33757	2.56247
EDEM2	2.70637	2.55991
UAP1	1.84246	2.55344
HS.566008	3.42125	2.55001
HS.570229	2.11659	2.53884
LOC653566	2.31195	2.52263
LOC100132394	1.60975	2.50797
SCARB2	2.37553	2.49339
KCNA3	2.21256	2.48452
BTG2	2.62724	2.48243
WIPI1	2.31707	2.47539
C2ORF30	2.19243	2.45831
LAX1	2.05587	2.45789
TRA1P2	2.93858	2.45766
NOMO1	2.13418	2.45246
STT3A	2.13751	2.43757
RNF122	2.56691	2.42593
SPCS1	2.26613	2.42413
ENTPD7	1.69662	2.42323
TNFRSF17	2.21875	2.40537
ATP8B2	2.42087	2.37283
SEC61G	2.04089	2.36727
C16ORF58	2.40757	2.34788
CDRT4	2.87713	2.34277
CLPTM1L	1.94675	2.33063
ACSS1	2.9784	2.3233
LOC651898	2.02902	2.31705
LOC100134364	1.51268	2.31535
KRTCAP2	2.31752	2.30522
CD38	2.32996	2.30318
PACAP	2.50697	2.30091
PSAP	2.16891	2.30034
ARFGAP3	2.44957	2.29895
LOC653059	2.27445	2.29831
HSP90B3P	2.7121	2.29476
PPIB	1.92306	2.28037
SEC24D	2.14051	2.27672
POU2F1	1.74808	2.27609
PIK3CG	2.39207	2.26795
OSTC	2.27239	2.26614
LOC642567	1.73781	2.244
LOC729061	1.82249	2.23966
IFNAR2	2.15734	2.2217
UBE2J1	2.26611	2.19599
SRPR	2.19973	2.19087
MGAT1	2.48247	2.18534
CREB3L2	2.0136	2.18495
TRAM2	1.96902	2.18108
PSCD4	2.17881	2.17832
SSR3	1.99703	2.17574
HIST1H1C	2.03475	2.17195
CD79A	2.8022	2.16566
PREB	2.30328	2.14928
SPCS2	2.14667	2.14085
C12ORF23	1.94673	2.12729
TXNDC15	1.79451	2.12727
COPB2	1.93096	2.11829
TP53INP1	2.77315	2.10923
TMEM214	1.64038	2.1068
DERL3	1.80069	2.09843
CALU	1.67297	2.09734
CCND2	2.40375	2.09617
MAGED1	1.90488	2.08499
NOMO2	1.96502	2.08418
SLAMF7	2.14449	2.07842
GANAB	1.91164	2.07666
LOC652102	1.66805	2.07369
NT5DC2	1.89082	2.07138
IFI27L1	1.8056	2.07129
SLC7A5	1.9569	2.06317
PSCDBP	2.23059	2.05208
RNF103	1.95347	2.0499
CECR1	2.26252	2.04962
SRGN	1.8558	2.04711
ISG20	2.47249	2.04599
MCEE	2.27372	2.04226
GNS	2.56502	2.03837
ERN1	2.70164	2.03768
TXNIP	2.58104	2.03277
SSR2	1.6909	2.02697
CHST2	2.17481	2.02205
C10ORF54	1.99711	2.02153
HS.548415	1.67127	1.99608
GLG1	2.08335	1.99334
IQGAP2	2.16806	1.99078
FLJ40330	2.28828	1.98743
CHST15	1.76204	1.98109
HIPK2	1.69341	1.97906
RAB40B	1.89739	1.97792
HLA-E	2.18225	1.97221
LOC653052	1.90997	1.96556
B4GALT3	2.00384	1.96546
ISG15	2.53873	1.96377
SEMA4D	1.8245	1.96302
JARID1D	2.20832	1.95792
DAD1	1.66719	1.9561
SLC17A9	1.99954	1.95587
IFI6	2.47265	1.9558
FTHL12	1.59879	1.95235
MBNL2	2.06599	1.94846
SLC1A4	1.92539	1.94823
RNASE6	2.39812	1.945
SLC35A5	1.99831	1.94256
SLC39A7	1.96023	1.94232
LOC729009	1.64254	1.93566
PPPDE2	1.56548	1.92915
FAM38A	1.70847	1.91493
SSR1	2.06035	1.91319
REXO2	1.7714	1.91275
COPG	1.75275	1.91213
FNDC3B	1.85051	1.90599
FLJ20254	1.59754	1.90466
LOC729369	1.95645	1.9035
ATP6AP1	1.79659	1.9032
SLC44A1	2.1858	1.90117
PRICKLE1	1.98259	1.89742
LOC652043	1.63165	1.89645
FXYD5	2.01847	1.88645
SEC24A	1.97405	1.88372
CHST12	1.85977	1.88164
ST6GAL1	1.76095	1.8811
EDEM3	1.74597	1.88029
CCL3L3	1.78489	1.87786
SND1	1.79191	1.87507
ANG	1.73822	1.86683
SEMA4A	1.94713	1.86508
COL24A1	1.9165	1.86065
FTHL3	1.64455	1.85715
SLC35B1	1.89013	1.85669
PRCP	1.91012	1.85599
PGRMC2	2.03562	1.85471
ITGA6	1.61399	1.85436
C11ORF10	1.98954	1.85291
TMCO1	1.75883	1.84904
HS.303060	1.90547	1.84207
LOC642393	1.57652	1.83964
FTHL2	1.59355	1.8372
ID2B	1.78703	1.83346
ERGIC3	1.56334	1.833
LOC100128731	1.61563	1.82142
ACADVL	1.73505	1.82029
CUTA	1.85829	1.81916
WARS	2.1505	1.81159
OSTCL	1.6764	1.80997
SRP19	1.73757	1.80867
CNPY2	1.82369	1.80789
NGLY1	1.76743	1.80571
GFPT1	1.78885	1.80434
FTHL8	1.64287	1.8023
UFM1	2.00366	1.80081
TAPBPL	1.81485	1.79791
KIAA1370	1.7876	1.79506
HS.266249	1.83816	1.79233
NCRNA00152	1.834	1.78465
LARP1B	1.7934	1.77937
LDLR	1.89603	1.77873
C15ORF24	1.58847	1.76829
HSPC171	1.7194	1.75981
ARF4	1.7745	1.75704
SEC31A	1.67129	1.75682
C17ORF91	1.80098	1.75673
SRP54	1.73442	1.75466
SLC33A1	1.6312	1.75179
RRAGD	1.79117	1.75127
ABCB6	1.67935	1.74921
HS.487766	1.53388	1.74732
IMPAD1	1.55207	1.74336
GLRX	1.86801	1.74039
LOC652388	1.70209	1.73984
FTHL11	1.54659	1.7355
CHPF2	1.53003	1.7333
GTF2A1	1.50095	1.72714
LOC284988	1.84236	1.72598
LOC729843	1.6029	1.72546
CLPTM1	1.50667	1.71958
HLA-B	1.83211	1.71689
EDEM1	1.84985	1.71538
CASP3	1.69347	1.71496
FTHL16	1.53918	1.71
CD63	1.63608	1.70641
TTC38	1.74835	1.69931
IRF7	2.01192	1.69615
HYOU1	1.50691	1.69476
ITM2A	1.69377	1.69265
ICAM2	1.66178	1.6921
SLC30A7	1.84493	1.69045
TMED3	1.77188	1.68956
HS.544707	1.91805	1.68923
KIF13B	1.53618	1.68556
PPAPDC1B	1.74122	1.68442
MTDH	1.88221	1.68269
ST3GAL6	1.50606	1.68075
P2RX1	1.91526	1.68014
IFNAR1	1.66933	1.67988
CDKN1B	1.79606	1.67925
LOC100133276	1.88273	1.67488
QPRT	1.78721	1.67447
MCL1	1.63985	1.67432
SQSTM1	1.53708	1.67325
CD99L2	1.77824	1.67043
C11ORF80	1.63359	1.67023
SYVN1	1.64264	1.66694
USO1	1.74391	1.66386
TNFRSF13B	1.71346	1.66302
MLKL	1.63255	1.65885
PHACTR1	1.5033	1.65672
UBXN4	1.80857	1.65429
CYTIP	1.55043	1.65392
LOC644039	1.66106	1.65209
LY96	1.702	1.65193
EGR1	1.77328	1.6475
GMPPB	1.62716	1.64584
ZNF275	1.56741	1.64564
LOC284393	1.6338	1.64322
INSIG2	1.53521	1.63914
BTN3A1	1.87004	1.63908
CYORF15B	1.57073	1.63751
HM13	1.53106	1.63703
B4GALT1	1.87076	1.63256
SEC23B	1.5656	1.63078
GLCCI1	1.51421	1.63015
NUCB1	1.803	1.62966
RAB6A	1.71217	1.62614
CLIC1	1.69496	1.62442
LOC728566	1.56569	1.6229
LOC647460	1.62376	1.61457
LOC285176	1.54809	1.614
HLA-H	1.75985	1.61253
SRM	1.53713	1.609
HS.213372	1.53487	1.60832
DERL1	1.53607	1.6076
SEC61B	1.70058	1.6001
TMED7	1.56379	1.59884
MARS	1.5745	1.59437
GUSB	1.57278	1.57918
LOC100129623	1.65338	1.57916
GPR172A	1.54421	1.57801
GNL3	1.58819	1.57668
SEC22B	1.64246	1.57414
LOC100128843	1.70988	1.56823
IFI27L2	1.72487	1.56234
CABLES1	1.75994	1.55752
MLEC	1.50637	1.55518
LOC90925	2.22259	1.55435
ZFATAS	1.57066	1.55121
SRP72	1.77328	1.54166
BCL2L11	1.63449	1.54005
C10ORF21	1.79992	1.53575
TCIRG1	1.64603	1.53526
METTL7A	1.63853	1.53072
COPB1	1.54294	1.52982
FER1L4	1.71291	1.52737
SUB1	1.71005	1.52582
LOC400948	1.514	1.52308
TMED5	1.81694	1.52297
EAF2	1.5067	1.51609
RNF181	1.54628	1.51417
SEC24C	1.62295	1.51392
B2M	1.53166	1.5111
UNC5CL	1.54185	1.50694
ACBD3	1.60725	1.50592
PDK1	1.69836	1.50419
LOC729148	1.51071	1.50001
Genes up-regulated by > 1.5 fold in IgE PB only compared with IgE GC
	Fold-Change
Probeset ID	(IgE PB vs IgE GC)
DEF6	1.529
SEPT15	1.625
LOC541471	1.533
SGK	2.166
PHGDH	1.627
DHDDS	1.637
C7ORF54	1.587
FNDC3A	1.511
BET1	1.517
LOC389342	1.558
TXNDC12	1.672
TMEM59	1.582
DNAJC1	1.521
MGC4677	1.842
IRF2	1.643
CANX	1.62
AARS	1.804
RBM47	1.529
SFRS17A	1.535
OAS1	1.637
SF3B5	1.543
FAM134C	1.539
BSCL2	1.541
WBP1	1.597
FAM116B	1.75
SLC38A2	1.677
FAM30A	1.76
SLC1A5	1.653
FICD	1.54
FBXO18	1.64
WBSCR22	1.545
OGT	1.616
HLA-F	1.649
ISCU	1.54
SLFN11	1.622
NT5C3	1.707
GOLGA3	1.606
XRN1	1.554
LZTFL1	1.612
ADAM19	1.507
YIPF3	1.54
LOC100129936	1.5
ARID3A	1.56
RWDD2A	1.513
ZRANB2	1.563
SAMD9L	1.74
CDK5RAP3	1.532
GRK5	1.546
OAS2	1.683
PLA2G4B	1.548
STK17B	1.518
GOLGB1	1.569
MIR644	1.577
RAB30	1.52
DERL2	1.537
AGA	1.509
LOC647074	1.587
HS.561747	1.835
BTN1A1	1.544
MIS12	1.535
IFI35	1.798
C14ORF145	1.578
PCMTD1	1.506
MAGEH1	1.563
YIF1A	1.56
LOC88523	1.597
GBP5	1.666
NCRNA00153	1.586
PMM2	1.507
DUSP22	1.59
IRF1	1.5
CCR1	1.714
RNASET2	1.689
C4BPB	1.521
IFITM1	2.068
JUN	1.731
SGK1	1.598
Genes up-regulated by > 1.5 fold in IgE PC only compared with IgE GC
	Fold-Change
Probeset ID	(IgE PC vs. IgE GC)
FTHL7	1.96217
IRGQ	1.95317
AQP3	1.92283
CITED2	1.90252
MORF4L2	1.8313
SNORD3D	1.80736
LOC100008589	1.8015
CRMP1	1.79606
ANXA5	1.78812
SNORD3C	1.78433
CKAP4	1.77908
LOC649923	1.7578
SNORA79	1.75466
STT3B	1.72009
ATP6V0B	1.71491
LOC100131243	1.71049
SDC1	1.70571
GMPPA	1.70049
RMRP	1.69812
HIST1H4E	1.68678
FLJ20699	1.68668
SNORD3A	1.68177
VMO1	1.67364
LOC100133565	1.67012
LOC441763	1.65253
ZNF215	1.65129
C18ORF32	1.64998
GUK1	1.64605
SERP1	1.63815
PDIA3P	1.63337
UFSP2	1.63122
CCNC	1.62704
MGST2	1.62243
C6ORF57	1.62068
FAM89B	1.62024
TMED2	1.61336
KIF1B	1.61226
UQCRQ	1.61061
HAX1	1.61057
PRMT1	1.6075
UCHL1	1.6031
SURF4	1.60297
GNPTG	1.59933
LOC651483	1.59873
LOC648309	1.59185
HIST2H2AA4	1.59082
IFI30	1.58959
GPR89A	1.58687
HIST1H2BK	1.58649
TMEM179B	1.58288
VIM	1.58079
ANXA2P1	1.57234
SRP68	1.56875
LOC650638	1.56779
VPREB1	1.56758
PRDX5	1.56282
SCPEP1	1.56278
HIST2H2AC	1.56162
SNORD69	1.55865
HS.190748	1.55718
GOLIM4	1.55395
MAN2A1	1.5509
SLC10A3	1.54964
LOC644714	1.54895
LDLRAP1	1.54658
INPP4A	1.54571
MXD4	1.54524
LOC650698	1.54195
HIST1H2AI	1.5405
GORASP2	1.53948
LOC642333	1.53789
ERC1	1.53592
CD99	1.53438
GNAS	1.53261
CISD2	1.53246
TPST2	1.53216
MGAT2	1.52972
TMEM184B	1.52758
MIF	1.52592
UBC	1.52472
HIST3H2A	1.52299
C1ORF62	1.51972
GHITM	1.51671
SCAMP2	1.51569
YIPF6	1.51522
MIAT	1.51514
ADAM23	1.51361
SLC9A3R1	1.51296
PRDM15	1.51083
LOC651286	1.51051
CCR10	1.50594
OAF	1.50594
HIST2H2AB	1.50483
HLA-A29.1	1.50369
TMED10	1.50121
RALGPS2	1.50119

## Sheet: Genes upregulated in IgG1 GC
Supplementary Table 2
Genes up-regulated by > 1.5 fold in IgG1 GC compared with both IgG1 PB and IgG1 PC
	Fold-Change	Fold-Change			Main biological processes associated with the genes upregulated by >1.5 fold in IgG1 GC compared to IgG1 PB and IgG1 PC
Probeset ID	(IgG1 PB vs IgG1 GC)	(IgG1 PC vs. IgG1 GC)			Biological process	GO ID	Fold enrichment
HS.14706	4.09429	4.09188			DNA strand elongation involved in DNA replication	0006271	14.35
CCL22	3.79611	5.22368
LTA	3.59296	5.57009			telomere maintenance via semi-conservative regulation	0032201	13.29
CIITA	3.54078	3.8657
AICDA	3.46238	4.39737			SRP-dependent cotranslational protein targeting to membrane	0006614	10.72
LMO2	3.39775	3.26487
CD83	3.37938	3.67102			cellular response to interleukin-4	0071353	10.55
TCTN1	3.28986	4.13422
IRF8	3.28146	3.94085			Cytomplasmic translation	0002181	10.43
HLA-DMB	3.05597	4.43559
ZFP36L1	2.98717	3.06421			DNA replication initiation	0006270	9.98
DEK	2.90206	2.69373
BCL6	2.88831	2.96123			Viral transcription	0019083	9.71
CCR7	2.86609	3.19104
RRM1	2.8038	3.03407			Nuclear-transcribed mRNA catabolic process, nonsense-mediated decay	0000184	9.31
LOC100134372	2.77773	2.75227
TMOD1	2.72429	3.16723			Chromatin silencing	0006342	8.39
TOP2A	2.70643	3.0043
LCP1	2.67728	2.95537			Translation initiation	0006413	8.26
MYB	2.65962	3.21415			Mitotic spindle organisation	0007052	6.85
LOC647000	2.60704	2.99007
LTB	2.59827	5.62512			positive regulation of organelle assembly	1902117	6.44
HS.390407	2.55458	2.43609
MS4A1	2.52579	3.33318			Positive regulation of DNA biosynthetic process	2000573	6.25
CCND3	2.49881	2.35578
CEP55	2.41316	2.24158			ATP-dependent chromatin remodeling	0043044	6.06
CCDC28B	2.41081	2.34486
LRMP	2.41038	2.0726			G2/M transition of mitotic cell cycle	0000086	6.05
WEE1	2.36125	3.08844
CDCA7	2.3403	2.27018			Spindle assembly	0051225	5.99
MCM6	2.33139	2.59474
MMD	2.33041	3.10742			Regulation of chromosome segregation	0051983	5.77
SWAP70	2.32662	2.62701
FAM129C	2.31656	2.45278			Nucleosome assembly	0006334	5.63
SYPL1	2.29256	2.46225
TESC	2.28456	2.5961			Centrosome organization	0051297	5.47
LOC606724	2.2805	2.70331
SPIB	2.27157	2.3236			G1/S transition of mitotic cell cycle	0000082	5.27
CD24	2.26386	2.26154
HHEX	2.25493	2.30684			rRNA processing	0006364	5.42
TYMS	2.24936	2.56202
LOC648740	2.2488	2.75401
HMGB2	2.24857	3.07367
DNMT1	2.24812	1.81541
CENPF	2.22387	2.72474
IL4R	2.19724	3.08145
IL13RA1	2.19409	2.10208
MCM2	2.19156	2.40392
TACC3	2.19051	2.68327
TUBB4Q	2.18519	2.5088
TUBA3D	2.18323	2.18401
TP63	2.17018	2.08778
HIST1H1B	2.1688	2.08724
BATF3	2.16794	2.11731
TUBB	2.16123	2.03313
MYL12A	2.16032	1.89132
CCL17	2.16018	2.37813
HLA-DPB1	2.14626	2.63057
TMSL3	2.13086	2.16283
P704P	2.1297	2.90465
GOT2	2.12746	2.14783
SLC20A1	2.10955	2.24967
LOC729816	2.10659	1.97608
KYNU	2.09931	2.30196
TRIM22	2.0824	2.15417
HDAC1	2.07831	2.53392
HLA-DOA	2.07482	2.74322
PSIP1	2.07413	2.2713
RCC2	2.04983	2.37599
NUSAP1	2.04187	2.16698
LOC730534	2.03485	2.6969
STAT6	2.0236	2.009
CDC20	2.01625	2.10348
CDC45L	2.00976	2.11043
AFF3	2.00879	2.05133
DFNA5	2.00699	2.19322
TCL1A	1.99957	2.92396
FAM108C1	1.9977	2.11695
LOC148915	1.98772	2.54184
GNG8	1.97907	2.16186
PIK3CD	1.97615	2.03298
RPS4Y1	1.97516	2.15569
DBI	1.97107	2.00221
TNF	1.97055	1.82127
MARCKSL1	1.9677	1.91248
SSBP2	1.96254	2.44337
MYBL1	1.96141	1.82296
GSTM5	1.9572	1.85958
SAE1	1.95708	2.14144
LOC390557	1.95077	1.74633
LOC442727	1.94943	1.76877
HNRPA1L-2	1.94848	2.16253
GINS2	1.94514	2.19543
HS.5724	1.94403	1.95308
POLR3K	1.94113	2.26459
CCNF	1.94067	2.13263
AURKA	1.93511	1.83616
KCNK12	1.93227	1.98438
ZC3H12D	1.93169	2.09548
LY75	1.92898	2.57642
BCL11A	1.9226	2.38372
ZNF581	1.91889	2.05124
FNBP1	1.9091	1.67437
NCF2	1.90056	2.40236
LOC387934	1.90045	2.1409
PFN1	1.89772	2.00479
PFKP	1.89664	2.0593
CORO1A	1.89664	2.06089
C17ORF45	1.89308	2.52663
CCNB1	1.89121	1.81772
AMY1A	1.88438	2.0097
TFDP1	1.87893	2.04963
TRMT5	1.86882	1.97034
NCAPG	1.86858	2.18448
LOC388275	1.86791	2.25001
ARL2	1.86455	1.95901
GGCT	1.86296	2.23716
DSCC1	1.86222	1.63623
ADCY3	1.86165	2.0911
HS.371609	1.85781	1.98998
WDFY4	1.85653	1.92799
LOC440063	1.85649	2.59395
MCM3	1.85085	1.92242
YWHAH	1.85051	1.85929
MCOLN2	1.84915	1.69134
FCRLA	1.84875	1.71315
LOC441454	1.84795	2.02623
SNX11	1.84673	1.94507
FKSG30	1.84602	2.15079
BCL2A1	1.84111	1.85445
SAC3D1	1.8404	1.54111
TMEM106C	1.83984	1.87779
PLK4	1.83806	2.08711
HS.579530	1.83049	1.75944
TPX2	1.83031	2.07597
LOC100130919	1.82773	2.13425
PTMA	1.82772	1.84828
ACTG1	1.82535	2.02108
GRHPR	1.82398	1.95548
MND1	1.81957	1.83202
TUBA1B	1.81844	1.75942
LOC729102	1.81643	2.21337
EGR1	1.81435	1.79707
LOC100129067	1.81193	2.46148
PRAGMIN	1.81186	1.86766
CYB5B	1.81142	2.5313
AMY1C	1.80561	1.74655
ENO1	1.80528	1.93466
LOC729687	1.80336	1.94911
PCNA	1.8023	1.92055
TSPAN33	1.80004	2.02917
IFNGR1	1.79948	2.52652
C3ORF1	1.79691	1.59895
HSP90AB1	1.7929	1.89867
ZNF318	1.78748	2.1048
CDCA5	1.78668	2.13097
CCNA2	1.78662	1.79782
TTC39C	1.78478	1.81666
LOC392285	1.78466	2.57454
LOC100130561	1.77705	1.8219
LSM6	1.77571	1.80719
MAP3K5	1.77559	2.01886
BZW2	1.77109	1.82563
NFKBIE	1.77076	1.78699
TIMELESS	1.76684	1.95599
LY86	1.76644	1.60403
LOC650557	1.76575	1.81557
H2AFZ	1.76408	2.17655
CCNB2	1.76299	1.71314
CD22	1.76265	2.09505
NUP88	1.76214	1.73165
RFC5	1.75972	2.11152
LOC100130553	1.75426	2.99898
LOC729366	1.7534	2.11203
SEPT9	1.75073	1.93055
LOC402221	1.74793	2.00552
POLA2	1.74747	1.73324
LOC643287	1.74414	1.79371
ZNF672	1.74399	1.783
CD19	1.74391	2.25147
SPRED2	1.74283	1.50622
POLA1	1.73882	1.59635
SLC25A5	1.73764	1.65135
ARPC5	1.73606	1.68067
DNAJC9	1.73542	1.71563
ACTB	1.7349	1.86213
MIR21	1.73373	1.95469
LDHB	1.73158	2.17
FAM72D	1.72811	2.02645
HIST1H2AJ	1.72761	2.33853
FAM65B	1.72628	2.31046
LOC643308	1.72514	2.08636
CDK2AP1	1.72245	1.76312
HS.213061	1.71948	1.76998
HIST1H2BM	1.71936	2.07126
KHDRBS1	1.71873	1.99884
THEX1	1.7185	1.58294
CD79B	1.71701	1.68842
SNX8	1.71342	1.80952
C16ORF75	1.71168	1.66379
RRP7A	1.70798	1.71432
HIST1H2BF	1.70751	2.38296
RFX5	1.70688	2.02794
OFD1	1.70652	1.50714
HMGN2	1.70472	2.1408
LOC100131364	1.70445	1.9976
VWCE	1.69985	1.80763
NIP7	1.69962	1.93458
CCDC109B	1.69802	1.80295
HIST1H2AI	1.69735	2.77116
DCK	1.68982	1.78081
ELL3	1.6867	1.70333
STAG3	1.68521	1.80377
HS.551538	1.68315	1.69638
FAM49B	1.68265	1.69189
SYT11	1.682	1.88
RPA3	1.68056	1.99374
CFL1	1.67738	1.761
PEA15	1.67642	1.90266
PASK	1.67464	1.75798
PPIAL4A	1.67384	2.75714
LOC644380	1.67109	1.82919
HSPH1	1.6705	1.95992
KIAA0922	1.66898	1.61365
MNS1	1.66757	1.65742
CEP135	1.66716	1.62839
LOC644464	1.66573	2.3705
PFAS	1.66381	1.59602
BTF3	1.65981	1.89324
DCTPP1	1.65829	1.51141
LOC729423	1.65779	2.09213
LOC643872	1.65764	1.69261
LOC644037	1.65605	1.66747
LOC648210	1.65477	1.68061
ACTR3	1.64852	1.83696
RFTN1	1.64732	1.53273
SFRS15	1.64611	1.8187
RAN	1.64574	1.71876
C9ORF102	1.64483	1.66008
ZCCHC7	1.64467	1.83476
SNRPF	1.64337	1.63545
MTPN	1.64096	1.56812
FABP5L2	1.63959	1.86224
WDR51A	1.63862	1.7051
HNRPA1P4	1.63637	2.10342
EXOSC3	1.63616	2.156
PLEKHF2	1.63361	1.53684
LOC649214	1.63313	1.66851
PTDSS1	1.62916	1.8101
RIMS3	1.62845	1.91276
C17ORF49	1.62679	1.74462
MAP3K8	1.62651	1.78375
RABGAP1L	1.62599	2.06824
HNRPA2B1	1.62584	2.08089
FAM72A	1.6255	1.79423
CD52	1.62358	2.73561
RPS3	1.62166	2.78933
LOC730029	1.61964	1.86916
ANP32B	1.61922	1.62371
UBAC1	1.61467	1.53819
LOC100131210	1.61428	1.79854
PMPCB	1.61398	1.5586
HIST1H3C	1.6124	2.41262
PMAIP1	1.61202	1.66573
FCRL3	1.61031	1.81091
LOC648000	1.60753	2.2194
FABP5	1.6062	1.69037
TACC1	1.60495	1.99284
TMSB4X	1.60411	1.56697
SLC15A4	1.6041	1.71855
LOC134997	1.60408	2.59777
ARHGAP17	1.60367	1.52311
XPO1	1.60359	1.68096
LOC729686	1.60337	2.02841
CIT	1.6033	1.75341
CKS1B	1.60136	1.86503
HMMR	1.59961	1.7354
KIF11	1.59921	1.7118
LOC100132863	1.59908	1.69727
HIST1H2AE	1.59843	2.55127
RPL30	1.59771	2.35521
LOC728873	1.59649	1.52385
LOC650157	1.59622	2.08369
TUBA1C	1.5949	1.50474
PIK3AP1	1.59366	2.35259
MAP4K2	1.59326	1.73464
NUP93	1.59209	1.79407
HMGB1L1	1.59139	1.70804
LOC728031	1.59108	1.92043
IMPDH2	1.58959	2.06146
LOC646049	1.5888	1.84611
ALOX5AP	1.58872	1.50372
LOC440396	1.58839	1.86776
SESN3	1.58838	1.60955
LOC100133211	1.58711	1.55554
RPL4	1.58693	1.74049
TNFAIP3	1.58627	1.7212
TEAD2	1.58504	1.63962
CD69	1.58437	1.66093
SLBP	1.58346	1.87078
LOC727820	1.5829	1.80794
SCD	1.58204	2.18009
MCM10	1.58128	1.87262
C1ORF162	1.58025	1.63665
LRPPRC	1.57925	1.74618
FEN1	1.57879	1.76085
CDKN3	1.57819	1.65656
TNFSF4	1.57696	1.55201
LYL1	1.57571	1.74834
NUB1	1.57567	1.73484
LOC100133479	1.57539	1.68376
CBLB	1.57413	1.50178
HSPA8	1.57317	1.74156
CYBASC3	1.57208	1.70458
FBXL10	1.5719	1.62147
EGR2	1.56919	1.51747
SAAL1	1.56862	1.57406
HS.91389	1.56822	1.55315
MSH6	1.56695	1.76085
HNRNPA1L2	1.56675	1.86085
ASPM	1.56668	1.75324
IDI1	1.56557	1.61687
NAP1L1	1.56495	1.68334
ASF1B	1.56474	1.79056
CKAP2L	1.56229	1.67697
NEK2	1.56213	1.52785
CKS2	1.5618	1.57927
LOC131691	1.56009	1.98943
LOC346950	1.55942	2.28202
HPRT1	1.55914	1.65313
LOC100130123	1.55895	1.58174
LOC387867	1.55849	2.10217
LOC651894	1.5577	1.90428
RGS10	1.55756	1.71743
LOC128192	1.55579	1.85531
LSM5	1.55415	1.58195
HMHB1	1.55387	1.65649
SLC41A1	1.55229	1.67467
LOC100130332	1.55146	1.5948
LOC388654	1.55111	2.01703
EPS15	1.54927	1.6678
EZH2	1.5485	1.53008
CCDC34	1.54842	1.56226
PTTG3P	1.54788	1.53342
GGA2	1.54735	1.52618
ATIC	1.54614	1.54081
FAS	1.54592	1.64057
LOC388122	1.54533	1.81299
HMGN1	1.54409	1.86627
AURKB	1.54391	1.78531
UBAC2	1.54345	1.63531
WDR1	1.543	1.50116
POTEF	1.54194	1.81214
LOC727848	1.54051	1.57703
C17ORF87	1.5397	1.61274
CP110	1.53957	2.01069
RPL13A	1.53923	1.7736
LOC439953	1.53824	2.08513
CD58	1.53813	1.78567
LOC284293	1.53624	1.54268
ITPKB	1.53492	1.71037
POLE	1.53467	1.58739
LOC120364	1.53186	1.72283
LOC642076	1.53174	1.79164
TCTEX1D2	1.53157	1.57992
LOC728126	1.531	2.08756
LOC100130009	1.53059	1.80325
LOC645173	1.53031	1.92188
ETS1	1.53008	1.79483
LOC389141	1.52938	1.80017
ROD1	1.52936	1.57842
CMAS	1.52921	1.64854
UBE2E1	1.52906	1.72666
RPL26	1.52877	1.94218
LOC389672	1.52772	1.94813
AP1B1	1.52763	1.58616
GDI2	1.52684	1.59513
SNHG6	1.52624	2.06015
RFC4	1.52622	1.672
LOC100127893	1.52473	1.80531
CD86	1.52467	1.56773
NFKB1	1.52431	1.64072
FSCN1	1.52362	1.75346
DOCK10	1.5227	2.5106
LOC92755	1.52046	1.63693
GBP2	1.52024	2.29013
LOC648249	1.51997	1.75924
LOC100133277	1.5188	1.55049
HIST1H4H	1.51801	2.12838
FDFT1	1.51723	1.78942
C16ORF33	1.51613	1.57323
LOC728554	1.5139	1.55932
ARPC4	1.5138	1.64813
PLEKHA2	1.51255	1.94681
HIST1H4L	1.51185	1.90733
MOBKL1B	1.50879	1.59437
ARHGAP11B	1.50857	2.05841
ANP32A	1.5085	1.97023
B4GALT5	1.50672	1.56767
LOC387825	1.50505	1.58658
LOC402057	1.50365	1.89478
FAM111A	1.50291	1.58465
STIL	1.50143	1.58065
PARK7	1.50125	1.5087
LOC644992	1.50123	1.57917
PTEN	1.50061	1.91521
LHFPL2	1.50012	1.53301
Genes up-regulated by > 1.5 fold in IgG1 GC compared with IgG1 PB only
	Fold-Change
Probeset ID	(IgG1 PB vs IgG1 GC)
PCM1PCM1+A419:A453A419:A454A419:A457A41A419:A460	1.72233
LOC728564	1.66633
C6ORF173	1.66184
HS.57079	1.65754
LOC653381	1.64095
CARHSP1	1.61884
NEIL1	1.60078
CDCA7L	1.59758
IKBKE	1.59568
FBL	1.59253
PTTG1	1.58566
MYH9	1.57776
KIF22	1.57591
RBM14	1.56869
TUBA1A	1.56803
HS.173957	1.56774
PRDX6	1.56757
DKFZP761P0423	1.56704
RAB8B	1.56494
LOC728026	1.56343
TAGLN2	1.55862
MRLC2	1.5581
RASGRP3	1.55117
NBEAL2	1.54569
NECAP2	1.53924
NASP	1.53829
HMGB1	1.53154
H2AFY	1.52621
ANKLE2	1.52375
LPP	1.52193
RPL15	1.51962
PKM2	1.51382
EIF4A3	1.51121
DAAM1	1.5106
NUDT7	1.51056
PAQR4	1.5104
GCNT2	1.50934
LOXL3	1.50898
RGS2	1.50851
HSP90AA1	1.50143
SF3A3	1.50105
CRYZ	1.50008
Genes up-regulated by > 1.5 fold in IgG1 GC compared with IgG1 PC only
	Fold-Change
Probeset ID	(IgG1 PC vs. IgG1 GC)
HIST1H2AC	2.5364
DTX1	2.46772
MIR155HG	2.40447
CBX5	2.33555
LOC728658	2.32663
LOC100133678	2.27384
HLA-DQA1	2.26657
LOC729236	2.26455
LOC100129553	2.26094
RPS13	2.23679
LOC651436	2.2178
RPL31	2.14954
ARL6IP1	2.13371
LOC391126	2.13105
HIST3H2A	2.12014
LOC646200	2.11915
LOC391370	2.11264
IFI44L	2.1115
APBB1IP	2.09704
G3BP1	2.09127
LOC729646	2.06973
RPS9	2.04922
HIST1H4C	2.00516
BTG1	1.99032
RPL24	1.98055
RPS12	1.97525
HCP5	1.97128
EVL	1.9703
LOC646966	1.96409
HIST1H4B	1.95986
HIST2H2AA4	1.95944
CALM3	1.95486
LOC649821	1.94527
LOC647856	1.93851
RPL39	1.93796
LOC389404	1.93614
LOC440589	1.9282
RPL21	1.92714
HIST1H3F	1.92491
LOC286444	1.92302
FAIM3	1.91737
CCDC58	1.91304
LOC730187	1.9122
RPS20	1.90942
TAF15	1.90614
DNAJA2	1.90403
LOC654194	1.90213
LOC642210	1.90186
LOC387930	1.9004
LOC100131905	1.89469
RPL27A	1.86614
LOC649812	1.84873
LOC338870	1.8439
EIF4B	1.83693
LOC645737	1.83383
LOC391833	1.82459
STAP1	1.82309
LOC389156	1.82109
TRAFD1	1.81532
RPL14L	1.81086
LOC389435	1.81048
LOC100133583	1.80632
ELF4	1.80266
VRK1	1.80188
HIST1H4I	1.8007
LOC653881	1.79751
IFI44	1.78957
HNRNPH3	1.78869
RPL12	1.78531
HIST1H2BC	1.78362
DCBLD2	1.77831
RPL35A	1.77791
FUBP1	1.77108
RPL19	1.76839
LOC728732	1.76299
LAT2	1.76222
TP53	1.75762
HIST1H4E	1.75649
DPYSL2	1.75595
LOC729342	1.75438
HNRPH3	1.75149
LOC727865	1.74824
LOC644641	1.74673
FASN	1.7464
LOC646294	1.74594
HRK	1.74515
LTA4H	1.74389
KIF5C	1.73654
TRAF1	1.73586
ZNF680	1.73541
LOC729841	1.7346
CENPV	1.73346
LRRFIP1	1.73334
HIST2H4B	1.7323
LOC441876	1.72921
HIST1H2BE	1.72828
C20ORF100	1.72823
HS.572649	1.72416
LOC401537	1.7237
EPHB1	1.72295
TMSB10	1.71971
TOX2	1.7179
HIST2H3C	1.71716
DIMT1L	1.71602
NCAPH	1.71494
LOC100131699	1.71183
LOC641814	1.71129
MDH1	1.70832
TBCA	1.70814
C4ORF14	1.70769
NSA2	1.70566
TNFRSF13B	1.70536
SRF	1.7051
LOC100133551	1.70298
CYFIP2	1.70222
RPS6	1.69964
LOC728244	1.69952
COX17	1.69694
HIST1H3A	1.69685
LOC729004	1.69675
TNFRSF10B	1.69568
RPL23A	1.69492
LOC399804	1.69255
DENND4B	1.69158
HIST1H2BH	1.69013
LOC442442	1.68947
HIST1H4A	1.68886
SRRM1	1.68762
LOC653156	1.68441
PRC1	1.68216
MGC16384	1.67898
LOC402112	1.67763
LOC644101	1.6763
C1ORF128	1.67538
LOC642073	1.67386
MYC	1.67361
CD48	1.67338
RACGAP1	1.6722
RCSD1	1.67157
LOC441896	1.66851
DCAF7	1.66209
TMEM49	1.65811
LOC653702	1.65253
LOC100128266	1.65161
CDCA8	1.65
HDGFRP3	1.6497
LOC650152	1.64954
DDT	1.64931
PPA1	1.64792
RPL13	1.64595
LOC644254	1.64469
LOC651149	1.64221
LOC641849	1.64185
LOC441775	1.64169
BIVM	1.64118
TAF1D	1.64025
RPS5	1.63937
TOP2B	1.63789
LOC441506	1.63466
C1QBP	1.63328
LOC728843	1.63265
UNC84B	1.63029
LOC652670	1.6302
MED28	1.63
HNRPC	1.6279
HLA-DRA	1.62668
IMMT	1.62649
LOC148430	1.62455
LOC100134035	1.62373
NDUFB9	1.62353
NUDT3	1.62341
VAV2	1.62292
EZR	1.62203
LOC100134253	1.61986
LOC645387	1.61928
CSE1L	1.6178
SNRNP40	1.61366
LYN	1.61352
CHORDC1	1.61137
OSGEP	1.60995
LOC652184	1.60963
HS.544637	1.60954
LOC643531	1.60739
HIST2H2AB	1.60728
FAM105B	1.6072
LAPTM5	1.60681
LOC100130892	1.60476
LOC388524	1.60389
LOC653972	1.60348
RASGRP2	1.60218
LOC730246	1.60198
SEC61A2	1.60128
SFRS9	1.60095
SEPT7	1.60032
LOC100131261	1.59896
CYTH1	1.59831
LOC729510	1.59798
C11ORF48	1.5974
RALB	1.59728
PSMA2	1.59638
STAMBPL1	1.5951
LOC729505	1.59483
PRPF3	1.59428
C13ORF18	1.59389
EIF3D	1.59183
LOC100133329	1.59064
SHFM1	1.58947
ZNF217	1.58933
SET	1.58873
RPL27	1.58787
PPIH	1.5874
C7ORF59	1.58569
LOC100128410	1.58522
LOC646993	1.5847
PARP14	1.58424
LOC442270	1.58395
LOC642489	1.58354
IER5	1.58336
ELOVL5	1.58138
COX8A	1.58116
LOC401206	1.5811
RPS2	1.57875
FABP5L3	1.57795
ITGAL	1.57783
LOC654074	1.57599
LOC441131	1.57598
LOC651697	1.57573
LOC100132715	1.57548
FANCI	1.57104
EPSTI1	1.57077
LOC654191	1.57069
HS.436134	1.56885
LOC644029	1.56878
CENPN	1.56745
C20ORF11	1.56704
MVD	1.56574
TTPAL	1.56476
RNGTT	1.56422
GINS3	1.5637
WRNIP1	1.56341
HS.554507	1.56338
LOC440991	1.56324
PBX3	1.56275
LOC100133042	1.56176
SOCS1	1.56143
HINT1	1.56119
CHD4	1.56072
CASP2	1.56071
ZNF483	1.56045
RPS6KA2	1.5597
LOC100132673	1.55872
LSM4	1.55819
LOC730746	1.5579
C14ORF166	1.55765
SP110	1.55718
RPL7	1.55693
HS.562875	1.55614
LOC649150	1.55605
LOC440563	1.5555
LOC645001	1.55444
LOC399988	1.55428
LOC440349	1.55307
PNRC2	1.55205
HAUS5	1.55088
LOC390354	1.55039
LOC645762	1.54825
LOC645688	1.54611
ECHDC2	1.54317
MYH10	1.54316
CLIC6	1.54271
COTL1	1.54255
HIST1H3I	1.54235
RAD21	1.54146
RCBTB1	1.53851
EIF4A1	1.53751
FAM111B	1.53735
LOC100129237	1.5368
RRM2B	1.53664
LOC401640	1.53546
DCP2	1.53522
LOC100129424	1.5338
HVCN1	1.53359
LOC136143	1.53109
TPR	1.53087
LOC649076	1.53013
FKBP1A	1.52963
LOC441013	1.52937
RRM2	1.5291
LOC730415	1.52881
SSRP1	1.52855
HS.568741	1.52789
LOC439992	1.52783
BIRC3	1.52742
HAUS4	1.52731
RPA1	1.5261
LOC388907	1.5253
HNRNPK	1.52498
LOC648729	1.52446
COX7C	1.52385
DKC1	1.52333
RPL14	1.52332
DMXL1	1.52284
CDC123	1.52251
CAMK4	1.52227
LOC400652	1.52217
LOC402251	1.52194
GATAD2A	1.52103
HNRNPAB	1.52011
CSTF2	1.52001
CIP29	1.51996
PTPRC	1.51992
LOC653773	1.51882
CPSF3	1.51857
LOC283663	1.51845
AP1S2	1.51827
SNHG5	1.51735
H2AFJ	1.51581
EXOSC7	1.51562
NPM3	1.51519
NUCKS1	1.51517
C5ORF13	1.51508
PRR11	1.5143
SNX29	1.51379
HIST1H2AM	1.51373
CENPI	1.5133
FLJ45032	1.51231
SERBP1	1.51222
CENTA1	1.51217
LOC645968	1.51066
NUDC	1.51062
DLEU2L	1.51009
P4HA2	1.50988
LYSMD2	1.50975
LOC729679	1.50974
ZFP161	1.50908
MRPL51	1.50887
LOC728453	1.50862
GCA	1.50826
NUDT1	1.50824
MELK	1.50823
LOC645385	1.50815
UBXN1	1.50768
LOC649445	1.50757
CSK	1.50722
EDG4	1.50702
MASTL	1.50685
HS.356079	1.50636
GMFB	1.50599
DAZAP2	1.50536
EIF3H	1.505
XRCC2	1.50499
LOC644330	1.50416
PLEKHO1	1.50366
LOC649679	1.5028
TPP1	1.50133
TTF2	1.50121
LOC345041	1.50075

## Sheet: Genes downregulated in IgG1 GC
Supplementary Table 2
Genes up-regulated by > 1.5 fold in both IgG1 PB and IgG1 PC compared with IgG1 GC
	Fold-Change	Fold-Change
Probeset ID	(IgG1 PB vs IgG1 GC)	(IgG1 PC vs. IgG1 GC)			Main biological processes associated with the genes down-regulated by >1.5 fold in IgG1 GC compared to IgG1 PB and IgG1 PC
LOC652113	8.63471	11.622			Biological process	GO ID	Fold enrichment
LOC642113	7.91642	11.2601			Retrograde protein transport, ER to cytosol	0030970	19.63
LOC100134331	7.75369	9.09687
FAM46C	7.47477	9.16036			Negative regulation of ER stress-induced intrinsic apoptotic signalling pathway	902236	14.17
LOC652493	7.11312	12.8307
LOC647450	6.89223	10.152			IRE1-mediated unfolded protein response	0036498	13.93
LOC647506	6.6665	10.0405
ITM2C	6.36333	6.77415			ER-nucleus signaling pathway	0006984	12.47
LOC647134	5.98937	6.02834
LOC100131845	5.71871	8.20298			Protein N-linked glycosylation via asparagine	0018279	11.97
LOC401845	5.65588	7.67232
LOC100133034	5.65472	5.33351			Protein deglycolysation pathway	0006517	11.22
LOC390712	5.27795	5.42197
LOC652694	5.21109	7.16956			regulation of ERAD pathway	1904292	11.22
FKBP11	5.17633	7.42075
SSR4	4.87906	6.26538			ER-associated ubiquitin-dependent protein catabolic process	0030433	10.56
XBP1	4.4251	4.75754
LOC651751	4.13196	6.35958			chondroitin sulfate metabolic process	0030204	8.98
LOC652155	3.99506	5.24655
TXNDC5	3.9368	3.7849			type I interferon signalling pathway	0060337	8.28
HS.566008	3.82316	2.87615
LOC642131	3.73225	4.33062			retrograde vesicle-mediated transport, Golgi to ER	0006890	7.76
IGLL3	3.68508	4.93328
TRIB1	3.64185	4.36905
LOC652775	3.63459	5.48594
IGJ	3.61737	3.91677
MGC29506	3.54076	3.78346
CD27	3.51676	3.9683
PRDM1	3.49065	4.00701
HS.574082	3.28929	2.13792
LOC642929	3.27905	3.16813
LOC651898	3.23853	4.51894
LOC649210	3.22957	3.8457
ELL2	3.21836	2.78068
ZBP1	3.20044	3.37202
PIM2	3.11891	3.39125
PRDX4	3.11163	6.24642
CCND2	3.09472	3.03978
DNAJC3	3.09073	3.42781
LOC649923	2.91698	4.44012
IRF4	2.89266	2.77426
TXNIP	2.85398	3.08361
ARMET	2.84964	3.16752
HSP90B1	2.84872	3.15134
SEC61A1	2.83976	3.51976
CD79A	2.80767	3.51627
KCNA3	2.78531	2.8077
LOC649897	2.74118	3.30907
BTG2	2.72864	3.34313
CHST15	2.70446	3.03867
SIL1	2.70236	3.68502
LOC652102	2.70119	4.68962
TRAM1	2.69357	3.2658
IGLL1	2.69305	3.65898
SELS	2.68716	3.16824
P4HB	2.6685	2.93645
LOC729768	2.66691	2.5268
ITGB7	2.66559	1.63565
DUSP5	2.64336	2.53385
FLJ40330	2.63977	2.59316
MAN1A1	2.62175	1.76319
TP53INP1	2.60589	2.1353
DNAJB9	2.60055	2.47437
HS.570229	2.59714	2.71241
NPC2	2.59678	3.09148
WFS1	2.5674	2.61079
ARRDC3	2.56566	2.87131
LIME1	2.52929	3.18278
TRA1P2	2.51165	2.70242
HSP90B3P	2.50963	2.52981
LOC729061	2.50758	1.95034
RPN2	2.5073	3.03998
ACSS1	2.49267	2.35045
SRPRB	2.49266	2.78843
SDF2L1	2.49215	3.19533
SPCS3	2.49091	2.92177
RRBP1	2.48958	2.586
CECR1	2.4892	3.11314
HERPUD1	2.48163	2.59888
HS.548415	2.45173	4.53929
RPN1	2.44132	2.89595
PIK3CG	2.44114	1.9976
HCST	2.43975	1.74982
ALG5	2.41435	2.99783
HSPA13	2.4014	2.66726
SLC35A5	2.39653	2.92917
CHST2	2.39416	2.43101
DDOST	2.3864	2.54032
ERN1	2.37893	2.10145
PACAP	2.36366	2.95231
TMEM66	2.35819	2.41345
LOC392221	2.33838	1.50921
TXNDC11	2.33511	2.09884
C16ORF58	2.33424	2.4369
CRELD2	2.30908	2.77258
SPCS1	2.30834	2.71223
HIST1H1C	2.30641	1.81492
CAMP	2.29769	1.54798
FNDC3B	2.29481	2.1765
ITGA6	2.28994	3.00345
FER1L4	2.27345	2.27685
POU2F1	2.27184	1.9075
LOC653566	2.25491	2.42087
ARFGAP3	2.24154	2.67432
CD38	2.23036	2.63025
PSAP	2.22192	2.39754
TMED10P	2.21812	2.36586
FAM116B	2.21797	3.2186
ZFP36	2.21466	2.97063
PRCP	2.21277	2.48806
C10ORF54	2.20343	2.14386
MCEE	2.20058	2.22443
FTL	2.18714	2.1488
GNS	2.1867	2.57445
C2ORF30	2.17102	1.92579
LOC392437	2.16444	3.23243
SPCS2	2.16268	2.52293
SLC44A1	2.15754	2.16691
KRTCAP2	2.13313	3.1434
LOC729369	2.133	2.04219
CCR2	2.13271	1.55459
TRAM2	2.12165	1.90676
IFI6	2.11955	2.69767
CD63	2.1195	2.56236
PDIA4	2.11173	1.83482
KDELR1	2.1075	2.61405
NUCB2	2.09533	2.20685
MGAT1	2.09401	2.07956
RNASET2	2.08764	2.00318
LOC642393	2.07388	1.62472
CDRT4	2.02044	1.88385
HS.544707	2.01913	1.80801
NOMO1	2.01862	2.25466
IRGQ	2.0183	1.6015
PGRMC2	2.01254	2.61751
SLC39A7	2.01193	2.05158
JARID1D	2.0069	1.90515
QPRT	2.00422	1.83001
UBE2J1	2.00365	2.56317
CNPY2	1.99714	2.52766
BSCL2	1.99317	2.92551
SEC24A	1.98609	1.81278
RNF122	1.98447	2.12588
RAB40B	1.98357	2.35471
SSR1	1.98293	2.30647
SEC11C	1.97723	2.26435
TXNDC15	1.97027	2.14155
P2RX1	1.96932	2.22203
C12ORF23	1.96026	2.08382
TPST2	1.94655	2.60624
RABAC1	1.94578	1.92131
RNU4-1	1.9333	1.67057
EDEM2	1.93223	2.37192
OGT	1.93013	1.81537
KDELR2	1.92969	1.8838
INSIG2	1.92953	1.67296
C11ORF80	1.92793	2.75167
LAX1	1.92792	2.23693
BCL2L1	1.92036	2.37774
RMRP	1.91317	1.59065
OSTC	1.91248	1.99958
UFM1	1.90964	2.14312
GLRX	1.90894	1.96723
MBNL2	1.90098	2.30125
IFNAR2	1.89382	1.65659
GANAB	1.89294	2.6182
ATP8B2	1.88969	1.87492
TNFRSF17	1.88551	1.71549
SRPR	1.88393	2.47898
LOC400750	1.88345	1.70739
SLAMF7	1.87974	1.92379
DERL3	1.87906	2.39336
HLA-E	1.87627	2.18517
IRF7	1.87078	1.81596
HS.190748	1.86449	2.93691
KIAA1370	1.86379	1.77578
CHPF	1.84784	2.0245
B4GALT3	1.84578	1.78461
MLKL	1.84047	2.136
UAP1	1.83482	2.30871
C1ORF35	1.83379	1.81653
FBXW7	1.83198	1.59656
SCARB2	1.82995	2.05827
LOC648309	1.8281	1.54268
NOMO2	1.82321	1.70953
REXO2	1.81992	1.62329
SSR3	1.81312	1.72572
TNNI2	1.8039	1.86543
GLG1	1.79835	1.94925
PCMTD1	1.7943	2.12514
DNAJB11	1.79014	1.77713
LOC374395	1.78906	2.58483
TMEM59	1.78737	2.52072
LOC100128843	1.78511	1.66019
ATP6AP1	1.78423	2.03992
C10ORF21	1.78288	2.07602
METTL7A	1.78248	2.18908
ID2B	1.77124	1.6129
LOC100132394	1.76905	1.68433
WIPI1	1.76372	2.25078
LOC652388	1.75549	1.79674
SNORD13	1.75436	2.41695
DUSP22	1.74804	1.57415
LOC100131243	1.73929	1.54113
ERGIC3	1.73863	1.98425
PDK1	1.73794	1.69146
IFI35	1.73562	1.67027
SLC38A2	1.7356	2.03244
SLC30A7	1.73439	2.08757
PRRT2	1.72477	2.00778
TAPBPL	1.72389	1.67754
CALU	1.71938	1.66946
CREB3L2	1.71538	1.707
TM9SF2	1.71525	2.1167
C19ORF10	1.71187	1.55392
C11ORF10	1.71075	1.75543
TMED9	1.7083	1.89645
CLPTM1L	1.70745	1.67932
LOC651483	1.70185	1.95416
GUSB	1.69479	1.85425
LOC647460	1.69233	2.01089
UBXN4	1.6908	1.71665
ISG20	1.68927	1.54659
HIPK2	1.68655	1.65986
LARP1B	1.68619	1.90253
CABLES1	1.68218	1.51389
ZNF275	1.67886	2.01726
GTF2A1	1.67878	1.64817
LY96	1.67503	2.56248
ST6GAL1	1.67402	1.98792
PLA2G4B	1.67361	2.21195
FLJ20254	1.66753	1.59563
DAD1	1.66635	1.74837
AARS	1.66196	1.78918
SLC7A5	1.65791	2.11019
MAN2B1	1.65668	1.70543
UNC5CL	1.65561	1.52237
PPAPDC1B	1.65548	1.82804
CD99L2	1.65263	1.5934
TMEM214	1.65237	1.52135
PSCDBP	1.65095	1.75264
ECGF1	1.65042	2.1699
PSCD4	1.6479	1.9259
PRICKLE1	1.64259	1.90261
ZFATAS	1.64207	1.57872
LENG8	1.64046	1.96012
MAGEH1	1.63996	1.94926
LOC100133565	1.63964	2.30829
ZFP36L2	1.63801	1.90251
HPCAL1	1.63577	2.05017
SEC61G	1.62989	1.50576
HSBP1	1.62782	1.89889
IFITM1	1.62178	1.71519
HS.303060	1.61955	1.67032
HS.570988	1.61517	1.72669
CDKN1B	1.6133	1.79436
CYTIP	1.61316	1.73705
COPB2	1.61296	1.86661
XAB2	1.6111	1.76713
LOC100128731	1.60902	1.73385
BMI1	1.60823	2.32556
C17ORF91	1.60599	1.61608
BLVRB	1.60445	2.27894
EBI2	1.60366	1.6129
MCL1	1.60328	1.59727
LOC100008589	1.60236	1.80025
ANKDD1A	1.59763	1.58616
USO1	1.59629	1.77038
LOC100133463	1.59604	1.50074
FAM30A	1.59121	1.61144
SNORD3A	1.59049	1.78144
CHST12	1.58988	1.54177
HS.561747	1.58853	1.6324
GOLGA3	1.58585	1.53438
FBXO18	1.58395	2.20424
COPG	1.58156	1.55762
LOC100133276	1.57999	1.60497
LOC100134364	1.57978	1.65141
SEPT15	1.57878	1.79404
SEC61B	1.57659	1.65776
TTC3	1.57638	1.54214
SRP54	1.57584	1.57986
KLHL6	1.57341	1.87526
RPS6KB2	1.57231	1.85838
SRGN	1.56805	1.57466
LOC100190939	1.56787	1.5834
IMPAD1	1.56492	1.614
GOLPH3	1.56373	1.57768
LMTK3	1.56214	1.82178
C15ORF24	1.55801	1.90355
TMED5	1.55772	1.60738
ICAM2	1.55648	1.57997
GPR183	1.55566	1.65037
MXD4	1.55473	1.71447
CUTA	1.5524	1.53444
HS.266249	1.54658	1.52659
SCYL1	1.54141	1.71182
LOC729737	1.54115	1.75347
LOC90925	1.53948	1.59055
BTN3A1	1.53846	1.66609
RBM47	1.53839	1.62668
LOC100134011	1.53613	1.5227
ATP13A1	1.53543	2.07862
IDS	1.53506	1.83244
YIPF6	1.53272	1.83685
IRF1	1.52996	1.57389
LOC646976	1.52922	1.57156
SEC31A	1.52434	1.55522
UFSP2	1.52398	1.57245
DERL1	1.52309	2.06839
TSC22D3	1.51586	1.68799
LOC100129623	1.51551	1.63342
HS.551137	1.51518	1.51714
SNORD3C	1.51491	1.5629
TOR3A	1.51357	1.63301
PLOD1	1.51241	1.70439
LOC653052	1.51198	1.72452
ACADVL	1.51193	1.55172
GNPTG	1.51135	1.86951
AGA	1.50534	2.06414
LOC100129936	1.50518	1.6994
LOC652126	1.50227	2.60622
Genes up-regulated by > 1.5 fold in IgG1 PB compared with IgG1 GC
	Fold-Change
Probeset ID	(IgG1 PB vs IgG1 GC)
LOC100129322	2.23024
RNASE6	2.07296
LOC730101	1.9456
B4GALT1	1.91066
LOC653059	1.90473
MAGED1	1.87284
SEC24D	1.82323
ISG15	1.74153
COL24A1	1.74038
KIF1B	1.73233
HS.487766	1.72633
LOC652043	1.68229
LOC644201	1.66348
VMO1	1.65093
CRMP1	1.65063
SLC1A4	1.63299
HS.575367	1.63255
LOC402571	1.63067
NT5C3	1.63009
SEMA4D	1.62898
XRN1	1.62812
HS.213372	1.61941
HLA-A29.1	1.61867
LOC728566	1.61726
CASP10	1.60639
HSPC171	1.6043
LDLR	1.59828
SPSB1	1.59659
C18ORF32	1.59139
MGC4677	1.59016
LOC649431	1.58605
STT3A	1.58589
LRPAP1	1.58302
IFNG	1.58204
SAMD9L	1.58116
SCPEP1	1.5801
GPR89A	1.57965
SNORD3D	1.5729
ACBD3	1.57285
SEL1L3	1.56858
MARS	1.56421
LOC642567	1.56183
USP3	1.55568
NUCB1	1.55509
NEDD9	1.55392
ZRANB2	1.55192
RNU4-2	1.55168
IL6ST	1.55104
RNF103	1.54871
HEXB	1.54505
CALR	1.54435
AFF1	1.54345
JUN	1.54135
MEIS3P1	1.53196
LOC644611	1.52912
PRMT1	1.52894
HLA-H	1.52729
IQGAP2	1.52706
HS.539159	1.52691
SLC33A1	1.52477
SEMA4A	1.51814
NCRNA00152	1.51627
ARF4	1.51599
ATXN1	1.51599
RAB30	1.51415
CFLAR	1.50786
EDEM3	1.50594
ZBTB22	1.50486
MIR644	1.5028
NGLY1	1.50128
CHPF2	1.50094
IGF2R	1.50077
Genes up-regulated by > 1.5 fold in IgG1 PC compared with IgG1 GC
	Fold-Change
Probeset ID	(IgG1 PC vs. IgG1 GC)
SLC17A9	2.64543
DHRS9	2.51611
JSRP1	2.33332
TMEM115	2.16657
BHLHB3	2.164
ZNF215	2.11008
JAKMIP1	2.10317
YIPF3	2.09903
TMEM205	2.09799
SELM	2.09245
TXNDC12	2.04539
SDC1	2.04446
MIR1826	2.01718
SNORD89	2.00654
TMEM147	1.99047
SNORD46	1.98739
HS.538962	1.98476
STARD5	1.97106
NCRNA00153	1.96592
FURIN	1.95765
BSG	1.95721
GAS6	1.94968
LMO4	1.90942
ADI1	1.89508
CD99	1.88859
VPREB3	1.87732
SLC35B1	1.87633
HS.137971	1.87037
UBQLN4	1.85529
CPNE5	1.85252
FLJ45684	1.85219
PECAM1	1.83654
PHACTR1	1.82494
SRP72	1.81087
LOC654163	1.79677
CSF2RB	1.79636
SRM	1.79453
CKAP4	1.78458
HS.570308	1.78386
FAM174A	1.78359
LOC645460	1.78332
ZNF358	1.77881
ADM	1.77509
EFCAB4A	1.76436
LOC646279	1.76211
TJP1	1.7589
CERK	1.75728
KIAA1666	1.75083
SQSTM1	1.74817
FAM38A	1.74656
ZNF296	1.74637
NDRG1	1.74384
CCDC130	1.74203
ACACB	1.73898
PRDM15	1.7366
FLJ37512	1.72867
AXUD1	1.7255
C13ORF15	1.72319
VPS36	1.72157
POLR2G	1.71995
CYBA	1.71392
TCF25	1.70942
REPIN1	1.70707
GPER	1.69131
DNAJC15	1.68873
FAM131A	1.68835
LOC100132098	1.68518
CCPG1	1.67915
NDUFB11	1.67023
FASTK	1.66755
CXXC1	1.6647
ATP6V0C	1.66341
LOC643438	1.6563
TECR	1.65619
HS.524129	1.64104
ATF5	1.64058
REEP5	1.64001
CCDC88A	1.63942
PHGDH	1.63862
KIF13B	1.63687
HS.400256	1.6362
SCAMP2	1.63444
ASNS	1.63343
ATMIN	1.63102
ADRB2	1.6285
STT3B	1.62802
C2ORF28	1.6256
SNORA63	1.62442
CAV1	1.6181
GBP5	1.61769
CAPS	1.61649
FLJ44054	1.6156
GADD45A	1.61226
LOC728661	1.61026
MRPS31	1.60797
SFXN4	1.60555
C15ORF39	1.60426
LAMC1	1.60323
VKORC1	1.60242
PRELID1	1.59957
SLC4A11	1.59876
LOC650698	1.59776
NICN1	1.59683
MFSD3	1.59675
LOC441763	1.5956
LOC647357	1.5956
DPP7	1.59448
GMPPA	1.5934
CDKN2AIP	1.59285
BCKDHA	1.59259
ZBTB42	1.58958
BET1	1.58818
NT5DC2	1.5875
GRK5	1.58499
IMP4	1.58459
FICD	1.58315
HS.523235	1.58141
SFRS17A	1.58074
ATF6	1.57976
CHSY1	1.57823
NENF	1.57737
LMTK2	1.57669
SAMHD1	1.57668
ZFAND2A	1.57565
MORF4L2	1.57498
CRIP1	1.57425
PBX2	1.57232
TMEM85	1.57223
COG3	1.56979
TMEM175	1.5647
NR1D2	1.56459
SCARNA5	1.56451
RN7SK	1.56391
MRPS24	1.56291
PELI1	1.56059
CYP2B6	1.55945
ANXA2P1	1.55847
GADD45B	1.55381
HEXDC	1.55368
HS.565035	1.55268
DAP	1.55266
RGS13	1.55264
SLC1A5	1.55237
SOS1	1.55196
TMBIM1	1.55191
LOC100131349	1.55142
LOC652068	1.55116
FRK	1.54886
DOM3Z	1.54822
STK17B	1.5466
EVI2B	1.54603
FTHL3	1.54172
LOC729009	1.5394
RAB6A	1.53922
FTHL12	1.53913
PGLYRP2	1.53877
HS.287989	1.53759
ATF4	1.53718
TMEM91	1.53713
HIST2H2BE	1.53676
SYVN1	1.53579
LOC645431	1.53382
HS.37648	1.53288
NDUFB4	1.53253
ZNF595	1.53239
LOC400948	1.53125
TMED3	1.53083
ITM2A	1.53031
MIR181C	1.53011
LOC652128	1.52925
B2M	1.52869
DNASE2	1.52849
FNDC3A	1.52832
LOC100132444	1.52699
PIGB	1.52631
ANKRD12	1.52599
MYADM	1.52445
C12ORF47	1.52439
SNRNP70	1.52188
TMEM87A	1.52176
GCC1	1.52144
COMMD3	1.52128
SLFN11	1.52061
LOC100008588	1.51985
SERINC1	1.51953
ATP6V0A1	1.51953
SFRS5	1.5188
FRZB	1.51687
LOC100129681	1.51511
SRRM2	1.51504
SPOP	1.5146
CSNK1E	1.5144
ABCB6	1.51407
RNF113A	1.51336
GMPPB	1.51317
GLCCI1	1.513
PJA2	1.51282
LOC643138	1.51227
ANTXR2	1.512
LOC100129650	1.51105
CYB5R1	1.50949
UBA1	1.50942
MIAT	1.50813
SEL1L	1.50733
TMEM179B	1.50711
BCKDK	1.5054
RNY1	1.50476
IL11RA	1.50334
GORASP2	1.50301
PINK1	1.50292
KIFAP3	1.50084
VAT1	1.50039
ZNF587	1.50009
