# Supplementary material for: Transcriptional Analysis of the Human IgE-Expressing Plasma Cell Differentiation Pathway
Source: Front Immunol. 2019 Mar 11;10:402. doi: 10.3389/fimmu.2019.00402 (PMC6421273; doi:10.3389/fimmu.2019.00402)
Supplement: Supplementary file 3 [file Table_3.xlsx]

## Sheet: IgE GC vs IgG1 GC
Supplementary Table 3
Genes down-regulated by >1.5 fold in IgG1 GC compared with IgE GC
Probeset ID	p-value	Fold-Change
HS.537217	6.91333e-05	-1.93626		No biological processes associated with the genes up-regulated or down-regulated by >1.5 fold in IgG1 PC compared to IgE PC
AP1S2	3.05111e-05	-1.84495
DFNA5	0.00334706	-1.70342
EGR2	0.023043	-1.69054
DCBLD2	0.0065961	-1.67116
CCDC106	0.0192278	-1.54931
CD69	0.000529719	-1.5281
Genes up-regulated by >1.5 fold in IgG1 GC compared with IgE GC
Probeset ID	p-value	Fold-Change
EHD1	0.00163605	1.50905
BMP7	0.018592	1.51084
PRDM1	0.0285075	1.51317
GNG8	0.00416828	1.51808
ZC3H12D	5.3143e-05	1.54796
AEBP1	0.0115229	1.56709
TMSB10	0.0127475	1.57869
VIM	0.0115638	1.59782
LRRC32	0.0189084	1.60142
LOC652694	0.0133808	1.62707
34 genes >1.5 fold)	0.0021172	1.62751
LOC647450	0.0417964	1.63387
ZBTB48	0.0219674	1.63766
KLF2	0.000918645	1.63802
HS.572649	4.1973e-05	1.68454
TMEM119	0.00655295	1.69095
LOC652493	0.0345467	1.71265
MAN1A1	0.0233074	1.73969
PIM2	0.0293519	1.77576
LOC647506	0.0197607	1.79243
GSTM5	0.0176676	1.80183
CD27	0.0103391	1.87792
FAM46C	0.00430164	2.25897
LOC652495	0.000109991	2.6808
LOC649923	8.35286e-06	5.67707

## Sheet: IgE PB vs IgG1 PB
Supplementary Table 3
Genes down-regulated by >1.5 fold in IgG1 PB compared with IgE PB
Probeset ID	p-value	Fold-Change
LOC100134035	4.17823e-07	-16.0875			Main biological processes associated with the genes down-regulated by >1.5 fold in IgG1 PB compared to IgE PB
HS.510638	1.5019e-05	-6.7328			Biological process	GO ID	Fold enrichment
EGR1	0.000776232	-4.60377			Regulation of humoral immune response mediated by circulating immunoglobulin	0002923	>100
CDC20	0.00409375	-2.03322
HS.537217	5.8694e-05	-1.95691			Positive regulation of mononuclear cell migration	0071677	>100
ZFP36L1	0.00753129	-1.95552
HS.575725	0.000151737	-1.94864			Leukocyte migration	0050900	20,46
LOC651286	4.79433e-05	-1.86965
RRAGD	0.000942512	-1.8496			Cellular response to cytokine stimulus	0071345	11.13
EGR2	0.0115994	-1.81499
CCR1	0.000131294	-1.79752			Immune response	0006955	6.9
MAP3K5	4.6901e-05	-1.78016
TNF	0.00334044	-1.73766			Defense response	0006952	6.39
CCL3L3	0.000186297	-1.66752
WARS	0.000646112	-1.66413			Regulation of cell proliferation	0042127	5.6
TOP2A	0.0338521	-1.65733
TACC3	0.00155941	-1.63748
CD48	5.81728e-06	-1.62732			No biological processes associated with the genes upregulated by >1.5 fold in IgG1 PB compared to IgE PB
CRELD2	0.00748087	-1.61289
CEP55	0.0304275	-1.61269
LOC606724	0.00626122	-1.60128
LOC100134372	0.0128659	-1.59308
PTPN6	6.15149e-07	-1.58851
C17ORF45	0.000404542	-1.5858
CALR	0.0208533	-1.56017
LOC284988	0.00051094	-1.55818
CLECL1	4.96558e-05	-1.55815
TMSL3	0.00894803	-1.53236
FAM72D	0.0179943	-1.52455
C4BPB	0.0042103	-1.52166
DUSP6	0.0119687	-1.51957
TNFRSF17	0.00293447	-1.51945
CORO1A	0.00182662	-1.51711
TMCO1	0.00305593	-1.51374
CCR2	0.0132711	-1.50172
Genes up-regulated by >1.5 fold in IgG1 PB compared with IgE PB
Probeset ID	p-value	Fold-Change
ITGA6	9.21372e-05	1.50074
CCDC88A	0.000914242	1.50492
LOC642131	0.0385886	1.51416
ATF5	0.0317284	1.52826
LOC652113	0.0318177	1.56663
KCNA3	0.00161194	1.57568
HPCAL1	5.98525e-05	1.57756
LOC647134	0.0051665	1.58412
ZP3	0.00304653	1.58453
SNORD13	0.0134192	1.6105
CFLAR	0.0427692	1.61589
LOC652775	0.0154384	1.63442
VPREB3	0.0249022	1.64765
LOC651751	0.0272589	1.65355
LOC651898	0.0225078	1.65599
LOC652102	0.0348812	1.67305
HS.548415	0.00472069	1.69933
TMEM119	0.00588637	1.70578
CHST15	0.000621027	1.84537
LOC730101	6.59004e-05	1.86946
LOC652495	0.00271298	1.976
C1ORF35	0.00453646	2.02141
MAL	0.00160321	2.11289
CAMP	0.00542379	2.14273
LOC649897	5.00125e-07	3.10554
LOC649923	7.30186e-08	12.8545

## Sheet: IgE PC vs IgG1 PC
Supplementary Table 3
Genes down-regulated by >1.5 fold in IgG1 PC compared with IgE PC						Main biological processes associated with the genes down-regulated by >1.5 fold in IgG1 PC compared to IgE PC
Probeset ID	p-value	Fold-Change				Biological process	GO ID	Fold enrichment
LOC100134035	1.22159e-07	-21.3149				chromatin silencing	0006342	23.8
HS.510638	0.000120064	-4.78005
EGR1	0.00123402	-4.23652				SRP-dependent cotranslational protein targeting to membrane	0006614	19.16
HIST1H2AI	0.00199583	-2.88749
HS.537217	3.88317e-07	-2.82091				viral transcription	0019083	16
HIST1H2AC	0.0023959	-2.80949
HIST1H2AE	0.00197867	-2.58178				nuclear-transcribed mRNA catabolic process, nonsense-mediated decay	0000184	15.33
HIST1H2BF	0.00226509	-2.50926
HIST1H3C	0.0063701	-2.46458				Translation initiation	0006413	12.74
TNFRSF13B	0.0134464	-2.46184				nucleosome assembly	10006334	9.12
LOC100130553	0.00271423	-2.40868
HIST2H2AA4	0.00169488	-2.39678				rRNA processing	0006364	7.9
HIST1H4H	0.00443474	-2.37114
RPS3	0.00377764	-2.37094				mitotic cell cycle phase transition	0044772	6.09
P704P	0.000196858	-2.35603
HIST1H4B	0.00244546	-2.34794				mitotic nuclear division	0007067	4.67
PPIAL4A	0.000302475	-2.29701
HIST1H2AJ	0.0020428	-2.2832
HIST3H2A	0.00747644	-2.26418
LOC134997	0.000326831	-2.24112
HMGB2	0.00717973	-2.22518				No biological processes associated with the genes upregulated by >1.5 fold in IgG1 PC compared to IgE PC
CDC20	0.00179721	-2.21187
LOC651286	3.44226e-06	-2.20927
HIST1H4C	0.014483	-2.18231
HIST1H2BM	0.00142161	-2.16337
LOC730534	0.00258355	-2.13145
LOC651436	0.00347502	-2.12382
CCR2	0.000110999	-2.11915
LOC728658	0.00203277	-2.11836
LOC440589	0.00143421	-2.07054
HIST1H3F	0.00133046	-2.06554
CBX5	0.0180414	-2.06115
CCL3L3	5.36909e-06	-2.04213
LOC729236	0.00050834	-2.03245
CALR	0.000930872	-2.02959
RRAGD	0.000281106	-2.02506
HIST2H3C	0.00139912	-2.01847
LOC606724	0.000270087	-2.01503
HS.390407	0.0198382	-2.0137
LOC148915	0.00521769	-2.00978
HIST1H4E	0.0356903	-1.99844
HIST1H2BC	0.00662229	-1.97835
LOC392285	1.12446e-05	-1.9779
RPS13	0.000227876	-1.97292
RPS9	0.00655646	-1.97133
LOC100129553	0.00279739	-1.96405
DBI	7.92138e-05	-1.95209
ARL6IP1	0.0103228	-1.93371
HIST1H2BE	0.00711791	-1.93007
LOC440063	0.00172741	-1.92543
LOC100134253	0.0037685	-1.92443
CKS1B	0.000819718	-1.92337
HIST2H4B	0.00156027	-1.92091
C17ORF45	1.22771e-05	-1.91719
LOC136143	0.000739234	-1.89068
RPL30	0.000719444	-1.88016
HIST1H1B	0.0157664	-1.87826
CDCA5	0.000274457	-1.87778
HIST2H2AB	0.00186911	-1.87208
MYB	0.00723049	-1.87067
RRM1	0.0212256	-1.8614
ENTPD7	0.00315983	-1.85187
DCBLD2	0.00192558	-1.84302
LOC346950	0.000201732	-1.84261
HNRPA2B1	0.00256989	-1.8422
LOC285053	0.00778364	-1.83905
LOC646200	0.000843663	-1.83586
LOC648000	0.000982851	-1.83571
LOC654194	0.000658981	-1.8332
CD48	4.17757e-07	-1.83235
HIST1H4L	0.00426108	-1.82689
HIST1H4I	0.000529102	-1.82621
COX8A	0.000731642	-1.82286
LOC389404	0.00174155	-1.82212
LOC645173	0.00251205	-1.8176
LOC642489	0.000728815	-1.81152
TNFRSF17	0.000149087	-1.81051
AURKB	0.000541763	-1.80704
TUBB4Q	0.000188264	-1.80637
CEP55	0.00981114	-1.80608
CLIC1	2.762e-06	-1.80285
LOC392221	0.0266448	-1.79813
TOP2A	0.0161582	-1.79711
LOC644464	0.00133826	-1.79522
FKSG30	0.00049767	-1.78671
ADAM23	2.4193e-05	-1.784
RPL24	0.00109154	-1.7809
HIST1H2BH	0.00592063	-1.7808
LOC286444	0.00614175	-1.78027
RPL21	0.0031225	-1.77553
LOC387930	0.0078012	-1.77472
LOC441876	0.000298701	-1.77247
LOC642073	0.0255003	-1.77246
STT3A	0.00172427	-1.76774
FAM72D	0.00269607	-1.76765
FKBP1A	0.000160898	-1.7598
IFNGR1	0.00168787	-1.75944
RPS5	0.00536277	-1.75812
LOC643308	0.000657075	-1.75533
ARHGAP11B	0.00293431	-1.75168
LOC650157	5.11998e-06	-1.75137
TACC3	0.000638811	-1.7323
LOC441775	0.00377507	-1.73046
LOC389435	0.000302282	-1.73011
LOC646294	0.00791786	-1.72783
LOC728126	0.00200071	-1.72418
LOC391126	4.78174e-05	-1.71825
PDIA3P	4.76771e-06	-1.71805
FUBP1	0.0133066	-1.71606
ASPM	0.0327524	-1.71509
DUSP6	0.00225869	-1.71223
LOC100131364	0.0230494	-1.71179
RPL27A	0.00216974	-1.71088
LOC387867	0.0106368	-1.70857
LOC648740	0.0015829	-1.70473
RPL31	0.000167687	-1.70433
NCRNA00152	0.000142348	-1.70073
HIST1H3A	0.0019577	-1.69905
LOC390354	0.00397063	-1.69855
HIST1H3I	0.00456047	-1.69839
LOC647000	0.0100555	-1.69035
LOC100131905	0.00308407	-1.68435
HNRPA1P4	0.000691643	-1.68343
MRPL51	4.21347e-05	-1.68214
LOC388654	0.000457999	-1.67545
LOC442442	0.000907154	-1.67125
CORO1A	0.000317018	-1.66969
NCAPG	0.012756	-1.66434
PSMA5	4.1787e-05	-1.66318
CANX	0.000595259	-1.66032
LOC402221	0.00109558	-1.65879
TYMS	0.0144233	-1.6578
PLK4	0.0123133	-1.65566
TESC	0.00933557	-1.65536
TPX2	0.00352218	-1.65146
LOC729841	0.0304842	-1.64834
LOC728139	0.00896949	-1.64637
LOC100133042	0.00719411	-1.64483
LOC100129067	0.00204676	-1.64312
LOC649821	0.00159114	-1.64284
H2AFZ	0.0380767	-1.64182
MAP3K5	0.0002128	-1.64151
LRRFIP1	0.00168584	-1.6406
LOC729004	0.00357966	-1.63848
HIST1H2AM	0.00794445	-1.63655
LOC439953	0.000694714	-1.63637
LOC388275	0.00191325	-1.63401
HMGN2	0.00076255	-1.63313
LOC647856	0.000713061	-1.63221
LOC391833	0.00801148	-1.63209
LOC128192	0.00370112	-1.62636
ACTG1	0.000374024	-1.62437
LOC653881	0.000291685	-1.624
RPS2	0.0119754	-1.62143
LOC389156	0.00670011	-1.61572
TUBA3D	0.00810582	-1.61557
CENPF	0.0233243	-1.61532
NCAPH	0.0285922	-1.61273
RPL12	0.00011379	-1.61034
NUCB2	0.000544614	-1.60632
LOC727865	0.000514301	-1.6051
LOC642210	0.00204566	-1.60484
WDR55	8.89965e-06	-1.60456
ATP5O	0.00438627	-1.60235
LOC730187	0.00244062	-1.60182
SFRS9	0.0135122	-1.60036
SPINT2	0.0457084	-1.60002
LOC400750	0.00264618	-1.59783
CD52	0.0147925	-1.59592
RRM2	0.00100765	-1.5956
HNRPC	0.000137814	-1.59471
LOC729102	0.00155043	-1.59421
PRC1	0.00886868	-1.59281
SEC24D	0.00231181	-1.59224
LOC731314	6.40751e-05	-1.59055
CLECL1	3.09679e-05	-1.59004
LOC729646	0.00203151	-1.58795
PARVG	0.000194489	-1.58744
LOC100133551	0.00218427	-1.58368
CDC45L	0.0104771	-1.58054
LOC131691	0.000102892	-1.57285
FABP5L2	0.01354	-1.5708
LOC643531	0.00776279	-1.57065
RPS4Y1	0.00937946	-1.56747
TMSL3	0.00654496	-1.56612
LOC654121	0.00866792	-1.56612
NDUFS2	0.000386128	-1.56518
MCM2	0.000767404	-1.56446
LOC643287	0.00182819	-1.56272
G3BP1	0.00074213	-1.56266
LOC728732	0.0117545	-1.56263
EIF4A1	0.000475798	-1.56237
FCER2	0.0248658	-1.56078
TMEM41A	0.00379622	-1.55972
LOC646049	0.0228776	-1.55909
LOC729423	0.00495109	-1.55556
PPIB	0.00165139	-1.55483
LOC338870	0.00395059	-1.55326
PRR11	0.00976481	-1.55108
RPL19	0.0001927	-1.55028
LOC389672	0.00189095	-1.54852
LOC729687	0.0469921	-1.54802
LOC100132910	0.0246698	-1.54756
LOC649049	0.00917149	-1.5461
LITAF	0.024561	-1.54603
NDUFB9	0.00100697	-1.5457
LOC100133583	0.00794998	-1.54492
LOC645737	0.00616082	-1.54336
FEN1	0.026606	-1.54308
LOC646966	0.000452644	-1.54223
LOC729505	0.0106885	-1.54219
RPS6KA2	0.00820067	-1.53943
LOC440396	0.00314035	-1.5391
LOC649150	0.0113123	-1.53886
TRAPPC4	0.00223538	-1.53864
RPS20	0.00238202	-1.53851
LOC650646	0.00246783	-1.53685
ZNF483	0.0017944	-1.53676
MGST2	0.000547444	-1.536
LOC730746	0.0351602	-1.53476
FAM169B	1.36702e-05	-1.53472
SNHG6	0.00207161	-1.53402
NCL	0.00425782	-1.5336
LOC391370	0.0240072	-1.53245
CD58	0.00238193	-1.52983
LOC653604	0.00212624	-1.52892
BNIP2	0.00315326	-1.52792
WARS	0.00280536	-1.52756
HS.544637	0.00757162	-1.52743
H2AFJ	0.0234208	-1.5269
LOC729366	0.00417002	-1.52645
PDIA4	0.00508548	-1.52635
RPL27	3.70971e-05	-1.52564
HNRPA1L-2	0.00600799	-1.51961
LDHB	0.00331334	-1.51833
HIST1H4A	0.00207031	-1.51727
COPB1	0.00178384	-1.51702
LCP1	0.00621708	-1.515
LOC651894	0.000698429	-1.51367
LOC646630	0.000125082	-1.51224
RAB8A	0.000889011	-1.51
SND1	0.00891267	-1.50905
HNRNPA1L2	0.0001284	-1.5079
LOC120364	0.00414961	-1.5077
C19ORF10	0.00691569	-1.50766
EXOSC3	0.00300224	-1.50765
TMSB10	0.0226323	-1.50725
CDC25B	0.0218095	-1.50689
LOC642567	0.00919983	-1.50492
LOC729679	0.00705516	-1.50457
LOC653156	0.0106406	-1.503
PTPN6	2.93215e-06	-1.50224
CYB5B	0.00950894	-1.50163
C12ORF57	6.16266e-05	-1.50083
BCDIN3D	0.000197533	-1.50004
Genes up-regulated by >1.5 fold in IgG1 PC compared with IgE PC
Probeset ID	p-value	Fold-Change
SETDB2	0.000565092	1.50065
ANKRD12	0.00416157	1.50352
FRZB	0.00414376	1.50455
CTNNA1	0.000421452	1.50855
ADI1	0.00295648	1.50915
CDC37	0.000983655	1.51003
CD99	0.00668311	1.51047
ANKRD13A	0.0146327	1.51156
MST1	0.0222244	1.51161
SNORA5A	0.0261849	1.51232
NCRNA00153	0.00413366	1.51457
ZNF787	0.0127979	1.51529
RASGRP1	0.0089888	1.51719
MYOM1	0.00521955	1.5201
LOC728661	0.000220889	1.52088
AXUD1	0.00538564	1.52742
KLHL6	0.00417952	1.52836
PECAM1	0.00690454	1.5302
ZBTB42	0.0141793	1.53044
NARF	0.0171073	1.53166
RAB35	0.0213491	1.53505
PAG1	0.00656027	1.53538
KIAA1666	0.00112247	1.53783
FCGRT	0.00033463	1.53862
HS.570308	0.000210636	1.53871
CREG1	0.0228313	1.53993
CYB5R1	0.00158189	1.54025
CLIC4	9.28085e-05	1.54146
SFRS6	1.48681e-05	1.5424
PEA15	0.0047803	1.54285
LOC400304	0.000793399	1.54303
BLVRB	0.00557936	1.54379
MAGEH1	0.0049567	1.54507
HEXDC	0.00106141	1.55193
ATF5	0.0264822	1.55374
SLC35A5	0.00430473	1.555
ZNF525	0.00242851	1.55577
FBXO18	6.91554e-05	1.55777
IGLL1	0.00418596	1.55828
EPN1	3.88026e-05	1.55829
PLA2G4B	0.00096987	1.55987
RN7SK	0.00129605	1.56115
LMTK3	0.00248023	1.56198
CD81	0.00455216	1.56211
SLC38A2	0.000135255	1.56538
PRCP	0.000217697	1.56606
SIAH2	0.00360109	1.56846
RPRC1	0.00262996	1.56865
C3ORF37	0.029337	1.57037
HGS	0.0130824	1.5715
PTPN1	0.0226023	1.57235
LOC645460	0.00567362	1.57516
CNDP2	0.00907197	1.57716
CECR1	0.000828386	1.57863
GADD45A	0.000104793	1.58157
FCRLB	0.000285279	1.58734
TMEM205	0.00488819	1.58867
KIFC2	0.0279917	1.58973
TSC22D3	1.76121e-05	1.59318
LOC100131845	0.0363065	1.60538
PFKFB3	0.00259381	1.61688
COBLL1	0.000653066	1.61859
TUBB2A	0.00560801	1.62021
VPS37C	0.00255273	1.62575
NOC3L	0.00110641	1.62963
LOC647450	0.0423696	1.6313
LOC652694	0.012555	1.636
PRRT2	0.0249683	1.63801
NCRNA00120	0.00386843	1.64068
PDXK	0.00308938	1.64354
SLC2A5	0.0227797	1.6439
HSBP1	7.76929e-06	1.64403
LOC374395	0.00247043	1.64491
LOC646279	0.00926861	1.64494
YIPF3	0.000870914	1.64819
SNORD13	0.0101421	1.64882
HS.57079	0.00191137	1.64989
CPNE5	0.00292517	1.65268
BASP1	0.000105483	1.65601
MAL	0.0199224	1.66069
TXNIP	0.00762849	1.6636
METTL7A	0.000638829	1.66377
PARP9	0.000546842	1.66579
ZNF296	0.00655542	1.67138
FER1L4	0.000448904	1.67209
MRPS31	2.45505e-05	1.6734
EFCAB4A	0.000549652	1.6745
C11ORF80	0.00017612	1.67972
REEP5	0.00038729	1.68146
RFTN1	0.00027007	1.68619
RGS13	0.000238787	1.68813
CCND2	0.0468507	1.68842
TNNI2	7.50611e-05	1.68933
MFGE8	0.00817686	1.6916
DPP7	0.000238333	1.69535
LOC401115	0.000299327	1.6954
LY96	0.000236389	1.69718
ETV6	0.00233783	1.69754
MARCKS	0.00698321	1.69779
E4F1	0.000625393	1.69802
LOC651751	0.0201564	1.70628
IGLL3	0.00265072	1.70971
DTX3L	0.000413093	1.70978
ITGA6	4.2455e-06	1.7132
PCMTD1	0.00136457	1.72145
LENG8	0.00162178	1.72576
BCL2L1	0.00658853	1.72751
LOC647506	0.0268328	1.7315
CRIP1	0.00080829	1.73188
HS.287989	5.97873e-06	1.73191
HS.137971	4.59647e-05	1.73724
CD27	0.0213594	1.73768
TPST2	4.50754e-07	1.74601
TJP1	0.00118654	1.75137
LRCH3	0.00143101	1.75856
ZFP36L2	0.00193199	1.76161
CCDC88A	4.07335e-05	1.76412
HS.37648	0.00640875	1.77676
RGS2	0.0435744	1.7876
TNS3	8.49348e-06	1.79071
IMP4	0.000708158	1.79976
GPER	9.12533e-05	1.80469
SELM	0.000456516	1.8061
NENF	2.44155e-05	1.80722
LOC652155	0.00308818	1.82599
CHST15	0.000626851	1.84415
PPM1M	0.000153037	1.84988
ECGF1	0.00110994	1.84997
FURIN	0.00312341	1.85576
LOC652113	0.00509722	1.8617
TMEM59	0.000102598	1.86184
LOC652126	0.0021535	1.8624
TMEM91	0.000300158	1.86481
HS.190748	0.00312366	1.86699
FAM131A	5.10167e-05	1.87518
ARHGAP21	7.96246e-06	1.91322
LOC652493	0.0122171	1.93325
RALA	9.5641e-05	1.94728
FAM113B	0.0020296	1.9514
PBX2	0.00429313	1.97626
BSCL2	0.000423637	1.97755
BMI1	2.7409e-06	1.98067
TMEM115	4.55453e-05	1.98102
NELF	0.000121295	1.99055
LOC651898	0.00288878	2.02348
C1ORF35	0.00436827	2.02929
NICN1	0.000395873	2.08253
CD79A	1.7652e-05	2.08407
DNAJC15	0.00146667	2.08469
CAMP	0.00674354	2.08988
HPCAL1	2.13803e-07	2.09499
HS.538962	0.00034359	2.09828
ZNF358	0.000352606	2.10445
BHLHB3	0.000663824	2.12353
JSRP1	6.73327e-05	2.1685
PRDX4	7.25951e-05	2.20834
LOC652102	0.00165707	2.33645
SNORD89	0.00632326	2.45252
FAM116B	6.23377e-05	2.476
DHRS9	0.00017117	2.57282
HS.548415	2.20691e-05	2.63427
VPREB3	2.91989e-05	3.26145
LOC649897	4.19817e-08	3.95049
LOC649923	4.21028e-08	14.34
