# Supplementary material for: Transcriptional Analysis of the Human IgE-Expressing Plasma Cell Differentiation Pathway
Source: Front Immunol. 2019 Mar 11;10:402. doi: 10.3389/fimmu.2019.00402 (PMC6421273; doi:10.3389/fimmu.2019.00402)
Supplement: Supplementary file 4 [file Table_4.xlsx]

## Sheet: Sheet1
Supplementary Table 4. Lists of genes associated with the gene regulatory network shown in Fig S2.
Genes up-regulated in IgE+ PC compared to IgG1+ PCs.
Alternative ID	Probeset ID	p-value	Fold-Change
	PPIAL4A	0.000302475	2.29701
	LOC134997	0.000326831	2.24112
RPS2P8	LOC440589	0.00283676	2.07054
RPS13P2	LOC729236	0.00050834	2.03245
RPL37P6	LOC346950	0.000201732	1.84261
RPL7P23	LOC648000	0.000982851	1.83571
	LOC654194	0.000658981	1.8332
	COX8A	0.000731642	1.82286
RPL9P18	LOC389404	0.00174155	1.82212
	LOC645173	0.00251205	1.8176
RPS2P29	LOC286444	0.00614175	1.78027
	LOC643308	0.000657075	1.75533
RPL18P13	LOC441775	0.00377507	1.73046
RPL27a	LOC389435	0.000302282	1.73011
RPS2P29	LOC646294	0.00791786	1.72783
	RPL27A	0.00216974	1.71088
	RPL31	0.000167687	1.70433
	HNRPA1P4	0.000691643	1.68343
Laminin receptor 1	LOC388654	0.000457999	1.67545
RPL14	LOC649821	0.00159114	1.64284
HNRPA1L3	LOC388275	0.00191325	1.63401
Cyclophillin A	LOC128192	0.00370112	1.62636
	RPL12	0.00011379	1.61034
RPL9P32	LOC727865	0.000642672	1.6051
RPL31P4	LOC729646	0.00203151	1.58795
	LOC100133551	0.00218427	1.58368
	LOC728732	0.000514301	1.56263
	RPL19	0.0001927	1.55028
EEF1a	LOC649150	0.0113123	1.53886
	RPS20	0.00238202	1.53851
HNRNPA1P52	LOC729366	0.00417002	1.52645
	RPL27	3.70971e-05	1.52564
	HNRPA1L-2	0.00600799	1.51961
	HNRNPA1L2	0.0001284	1.5079
RPS2P51	LOC729679	0.00705516	1.50457
	RPL26	0.028541	1.4949
	LOC441013	0.0273864	1.49343
RPS2P35	LOC148430	0.0255033	1.4871
	RPL23A	0.00205684	1.46621
RPL35P2	LOC646766	0.0276119	1.46279
RPL21P28	LOC100132673	0.0648743	1.44106
RPL12P38	LOC645688	0.00951061	1.43952
EEF1A1P24	LOC645715	0.00110147	1.41859
	LOC729686	0.0123931	1.4091
RPS2P17	LOC400963	0.0256384	1.37814
RPS15AP9	LOC441896	0.00766347	1.37001
	LOC641849	0.00542983	1.35375
RPL23AP57	LOC648294	0.00100028	1.35061
	EIF3H	0.0206815	1.32951
RPS3AP49	LOC400652	0.0205254	1.32689
	RPL7	0.126388	1.30037
	SHFM1	0.0545813	1.28859
	KHDRBS1	0.116879	1.28769
	HNRNPA1	0.0133372	1.26339
RPL12P14	LOC729500	0.0224802	1.2499
	EEF1A1	0.00810383	1.24796
	NAMPT	0.0953347	1.20582
	ZC3H4	0.188554	1.16724
	CDK7	0.0512314	1.15531
CDK105	LOC100128196	0.05146	1.15223
	LOC645515	0.624609	1.06821
	RPL32	0.759521	1.0327
	GLTSCR1	0.932572	1.00956
Genes down-regulated in IgE+ PC compared to IgG1+ PCs.
	Probeset ID	p-value	Fold-Change
	ATXN1	0.751642	-1.05511
	CLIP4	0.353805	-1.08469
	EIF1AD	0.0784941	-1.20578
	ITCH	0.0310403	-1.24787
	PDXDC2	0.000327753	-1.27855
	ZBTB22	0.104086	-1.30475
	CAPS	0.00989249	-1.3716
	TSC22D3	1.76121e-05	-1.59318
Mir-6748/ TMEM179B	LOC374395	0.00247043	-1.64491
	FAM116B	6.23377e-05	-2.476
